# Supplementary material for: A rapid antibody screening haemagglutination test for predicting immunity to SARS-CoV-2 variants of concern
Source: Commun Med (Lond). 2022 Apr 5;2:36. doi: 10.1038/s43856-022-00091-x (PMC9053181; doi:10.1038/s43856-022-00091-x)
Supplement: Supplementary file 2 — Supplementary data [file 43856_2022_91_MOESM2_ESM.xlsx]

## Sheet: Figure 1
	ID	HAT	IgG RBD	IgG Spike	MN	VN	PN50	PN80
	CP-BLV-002	5	0.263726		10	10	2	2
	CP-BLV-003	640	0.544226	619.297	259	56.5685	151.19	44.76
	CP-BLV-004	1280	2.79	20542.2	506.03	80	105.11	41.47
	CP-BLV-006	1280	2.47	4979.46	96.96	56.57	91.55	35.12
	CP-BLV-008	320	2.79873	16781.1	195.94	20	41.24	20.52
	CP-BLV-009	2560	2.65823	36472.7	4070	113.137	249.94	66.59
	CP-BLV-010	480	2.61	11377.8	54.63	15.87	32.83	14.06
	CP-BLV-011	320	2.746	5904.57	209.7		124.06	36.51
	CP-BLV-011 HM1	640	1.311	952.89	90.62	113.14	57.68	27.83
	CP-BLV-013	640	2.68273	8554.16	922	40	138.65	55.62
	CP-BLV-015	80	2.415	4614.88	41.11	10	19.24	2
	CP-BLV-016	1280	2.941	51833.4	109.85	201.59	211.13	95.93
	CP-BLV-017	1280	2.757	20422.3	361.24	80	185.59	86.37
	CP-BLV-018	480	2.604	3965.25	73.39	12.6	34.46	11.5
	CP-BLV-019	540	2.78773	20208.1	439	40	101.91	41.06
	CP-BLV-020	320	2.644	9154.46	67.25	28.28	41.98	17.96
	CP-BLV-021	160	2.72	6325.36	61.91	14.14	27.1	12.05
	CP-BLV-021 HM1	5120	2.132	40928.4	575.9	640	306.99	127.64
	CP-BLV-021 HM2	160	1.992	8110.98	10	20	11.16	2
	CP-BLV-022	240	2.878	10026.8	200.09	40	63.92	23.94
	CP-BLV-023	640	2.696	11888.8	109.7	28.28	84.08	19.85
	CP-BLV-023 HM1	1920	2.2	10533.5		40	72.6	32.56
	CP-BLV-025	320	2.605	6125.63	120.81	28.28	32.55	13.49
	CP-BLV-025 HM1	1280	2.162	4140.63	162.83	28.28	98.16	36.95
	CP-BLV-026	5	0.169		10	10	2	2
	CP-BLV-027	160	2.499	3813.17	76.41	14.14	18.08	2
	CP-BLV-028	5120	2.922	92130	988.72	160	613.99	267.59
	CP-BLV-028 HM4	320	1.336	7499.08	128.83	28.28	46.22	26.06
	CP-BLV-029	2560	2.52423	8542.71	82.18	12.5992
	CP-BLV-030	640	2.416	19785	290.93	63.5	237.61	37.91
	CP-BLV-032	1280	2.256	2360.46	54.02	20	237.61	37.91
	CP-BLV-032 HM1	320	2.231	37636.5	134.16	40	30.55	10.58
	CP-BLV-033	640	2.832	12787.7	113.74	40	62.87	26.68
	CP-BLV-034	640	2.899	20274.5	168.46	40	138.35	56.75
	CP-BLV-035	320	2.785	5735.16	87.28	20	34.63	15.5
	CP-BLV-036	320	2.845	25290.3	126.45	40	69.82	24.54
	CP-BLV-037	80	2.063	6602.54	52.47	10	13.93	2
	CP-BLV-038	320	2.689	10398.4	66.4	14.14	47.3	10.64
	CP-BLV-040	160	2.26923	2818.76	23.89	10
	CP-BLV-041	1280	2.976	26445.9	217.3	80	2	2
	CP-BLV-043	160	2.123	1096.1	30.01	10	14.37	2
	CP-BLV-044	640	2.763	9059.08	94.94	28.28	70.04	28.96
	CP-BLV-045	5120	2.833	60399.7	347.64	80	342.65	103.27
	CP-BLV-046	1280	2.584	8596.93	85.74	10	77.56	5.78
	CP-BLV-048	320	2.604	12016.1	94.46	56.57	241.5	31.73
	CP-BLV-049	320	2.664	8335.92	49.78	20	48.77	9.71
	CP-BLV-050	5	1.026	554.99	10	10	2	2
	CP-BLV-053	320	2.865	21511.3	150.74	56.57	89.24	23.64
	CP-BLV-057	2560	2.389	6261.05	109.44	56.57	88.14	32.13
	CP-BLV-057 HM1	160	1.017	4096.61	61.38	28.28	15.52	10.16
	CP-BLV-058	10240	2.851	72670.9	1190.31	452.55	766.48	217.55
	CP-BLV-059	240	2.346	4476.8	20.96	10	8.74	2
	CP-BLV-060	320	2.432	8513.18	69.27	40	50.36	18.39
	CP-BLV-061	120	2.305	1992.5	36.33	10	13.07	2
	CP-BLV-062	640	2.611	4178.75	46.89	20	29.71	7.74
	CP-BLV-064	320	2.465	4877.12	57.32	20	33.68	14.94
	CP-BLV-065	20	1.25537	2053.62	10	10
	CP-BLV-067	320	2.499	4514.43	56.61	20	30.14	12.57
	CP-BLV-068	640	2.746	98759.7	278.41	160	283.12	78.48
	CP-BLV-069	480	2.504	13980.9	60.56	14.14	27.49	7.91
	CP-BLV-069 HM1	240	0.851	4602	69.5	20	27.27	9.96
	CP-BLV-069 HM3	100	0.136		10	10	10.37	2
	CP-BLV-070	10240	2.804	27640.6	611.71	160	307.72	104.26
	CP-BLV-071	640	2.754	8392.61	124.46	14.14	59.98	17.82
	CP-BLV-072	80	1.622	978.83	10	10	9.68	2
	CP-BLV-072 HM2	640	1.81	5166.31	236.55	28.28	94.51	40.37
	CP-BLV-073	2560	2.772	29319.3	161.82	113.14	95.51	44.31
	CP-BLV-074	640	2.388	9962.86	294.19	113.14	216.54	102.57
	CP-BLV-074 HM1	1280	1.659	2584.98	66.54	20	14.79	7.68
	CP-BLV-075	80	2.329	2316.84	22.97	10	11.31	2
	CP-BLV-075 HM2	180	1.907	5403.64	155.1	40	28.46	13.3
	CP-BLV-076	3840	2.671	45535.4	658.93	320	267.17	107.95
	CP-BLV-077	640	2.758	12954.2	153.52	28.28	67.88	29.71
	CP-BLV-078	640	2.636	25241.8	87.66	20	21.6	8.54
	CP-BLV-079	1280	2.81	27091.1	609.57	201.59	262.77	94.77
	CP-BLV-081	160	1.921	779.87	28.21	14.14	7.44	2
	CP-BLV-082	320	2.544	2520.18	45.33	14.14	14.18	2
	CP-BLV-082 HM1	320	1.776	3742.05	59.11	28.28	49.39	16.66
	CP-BLV-083	2560	2.794	28452.3	306.57	56.57	145.76	40.18
	CP-BLV-083 HM1	320	1.781	3897.23	84.11	28.28	40.65	18.64
	CP-BLV-084	320	1.96237	3671.87	54.59	14.1421
	CP-BLV-085	160	2.658	4760.27	44.77	10	15.61	2
	CP-BLV-086	640	2.193	3970.15	57.65	14.14	69.67	9.48
	CP-BLV-087	160	2.343	5955.73	28.18	10	6.92	2
	CP-BLV-088	3840	2.72	17571.1	246.66	113.14	307.62	81.09
	CP-BLV-088 HM1	5	1.179	2202.51	10	10	2	2
	CP-BLV-088 HM4	160			10
	CP-BLV-089	320	2.53	4014.83	47.52	10	30.35	2.85
	CP-BLV-090	80	2.554	2494.88	61.22	28.28	41.72	3.16
	CP-BLV-090 HM1	160	1.505	3111.68	10	10	9.85	2
	CP-BLV-091	320	2.563	9573.01	228.79	56.57	73.14	15.45
	CP-BLV-092	240	2.803	15236.6	36.88	14.14	9.53	2
	CP-BLV-092 HM1	160	2.16	11363.6	146.47	40	31.49	18.38
	CP-BLV-093	120	2.673	11920.3	117.85	28.28	33.3	11.95
	CP-BLV-093 HM3	80	1.677	2655.77	10	10	7.08	2
	CP-BLV-094	320	2.753	12658.8	178.16	40	78.17	18.24
	CP-BLV-095	5120	2.426	4288.69	649.66	320	233.96	91.86
	CP-BLV-096	160	1.733	11775	45.38	10	19.54	2
	CP-BLV-097	160	2.354	4873.5	55.1	10	28.61	2
	CP-BLV-099	1280	2.663	7954.24	143.2	40	81.19	33.68
	CP-BLV-099 HM1	1280	2.053	9865.96	100.76	40	39.03	26.62
	CP-BLV-100	5120	2.723	14956.7	322.64	160	360.35	109.55
	CP-BLV-102	40	1.956	1528.08	10	10	7.73	2
	CP-BLV-103	160	2.24232	4758.15	46.7	14.1421
	CP-BLV-104	60	0.963	2051.07	10	10	2	2
	CP-BLV-105	320	2.326	3927.11	31.36	14.14	16.21	2
	CP-BLV-107	640	2.727	33848.3	211.02	126.99	134.77	59.01
	CP-BLV-107 HM1	640	1.958	14665	139.39	28.28	38.73	18.8
	CP-BLV-108	320	1.223	790.75	23.37	14.14	9.93	2
	CP-BLV-109	2560	2.589	76666.8	463.69	160	243.76	126.41
	CP-BLV-110	960	2.512	54841.7	298.79	100.79	292.15	53.64
	CP-BLV-113	5	1.625	1001.15	20.14	10	2	2
	CP-BLV-115	1280	2.451	9959.22	74.67	15.87	32.5	15.74
	CP-BLV-116	640	2.407	5139.14	96.91	56.57	125.7	61.26
	CP-BLV-117	80	2.398	10950.4	50.97	20	15.04	2
	CP-BLV-118	640	2.404	5784.92	58.2	28.28	29.26	15.92
	CP-BLV-120	2560	2.497	20098	260.78	80	95.07	33.48
	CP-BLV-121	320	2.055	1603.47	29.42	14.14	24.98	7.43
	CP-BLV-122	240	2.321	16541.2	82.15	14.14	145.52	44.96
	CP-BLV-123	5120	2.548	44064.9	350.41	113.14	474.29	112.55
	CP-BLV-124	320	2.407	7107.51	59.09	14.14	31.68	2
	CP-BLV-125	160	2.389	4186.87	63.25	28.28	56.69	3.85
	CP-BLV-126	160	2.444	6771.79	60.29	28.28	68.39	6.65
	CP-BLV-127	120	2.747	12189.9	63.42	20	60.65	5.57
	CP-BLV-128	480	2.408	4809.05	76.62	31.75	62.52	6.59
	CP-BLV-130	40	2.086	1044.14	19.46	10	10.23	2
	CP-BLV-133	40	2.396	3467.92	35.89	20	25.86	8.99
	CP-BLV-134	2560	2.557	18776.9	246.75	113.14	149.36	62.76
	CP-BLV-137	320	2.703	5663.51	95.34	20	25.8	9.63
	CP-BLV-138	20580	2.505	12789.5	473.88	56.57	134.25	32.66
	CP-BLV-140	640	1.527	1898.65	57.42	14.14	10.21	2
	CP-BLV-141	240	2.801	13727.6	104.46	28.28	36.63	20.97
	CP-BLV-142	960	2.82	19732.2	237.23	63.5	68.13	29.22
	CP-BLV-143	320	2.468	4830.48	81.02	40	16.56	2
	CP-BLV-143 HM1	5	1.028	1764.34	10	10	2	2
	CP-BLV-144	1280	2.038	3337.92	281.14	80	167.49	67.15
	CP-BLV-145	80	2.634	2754.29	42.92	20	9.29	2
	CP-BLV-146	640	2.88	31773.1	153.16	20	80.49	17.22
	CP-BLV-146 HM1	2560	1.812	5379	140.83	80	123.93	47.2
	CP-BLV-147	640	2.716	5473.41	70.46	20	154.89	16.06
	CP-BLV-147 HM1	80	0.0409256		10	10	2	2
	CP-BLV-148	320	2.746	9446.44	88.47	31.75	40.89	13.26
	CP-BLV-151	640	2.574	11793.6	180.42	56.57	73.04	37.74
	CP-BLV-151 HM2	640	1.979	6277.11	90.2	25.2	39.06	17.17
	CP-BLV-152	5	1.197	514.67	10	10	2	2
	CP-BLV-153	320	2.478	6637.83	82.01	15.87	35.92	8.2
	CP-BLV-154	10240	2.208	17788.2	167.41	15.87	33.25	13.41
	CP-BLV-155	10240	2.712	23278.9	1404.91	905.1	1009.57	360.83
	CP-BLV-156	80	1.3	932.92	10	10	2	2
	CP-BLV-157	1280	2.671	80552.6	494.22	113.14	389.82	68.1
	CP-BLV-158	5	1.377	349.61	41.99	14.14	2	2
	CP-BLV-159	320	2.566	8434.09	114.36	56.57	37.76	7.67
	CP-BLV-160	240	2.307	7727.96	73.1	25.2	29.32	2
	CP-BLV-161	160	2.317	11295.7	59.22	20	29.55	14.41
	CP-BLV-161 HM1	160	0.508	492.47	10	10
	CP-BLV-162	240	2.183	7996.23	63.33	14.14	14.6	2
	CP-BLV-163	640	2.356	48406.5	194.75	113.14	94.88	45.24
	CP-BLV-164	480	2.382	10907.8	129.69	31.75	133.74	8.3
	CP-BLV-165	640	2.39	7405.29	475.08	160	280.71	86.04
	CP-BLV-166	320	2.405	9982.07	126.56	40	70.56	20.89
	CP-BLV-167	160	0.796	699.04	10	10	8.07	2
	CP-BLV-167 HM1	1280	1.709	5791.07	76.21		29.42	11.59
	CP-BLV-168	5	1.712	833.58	10	10	2	2
	CP-BLV-169	320	1.721	4152.3	34.96	10	16.77	2
	CP-BLV-171	240	2.605	7191.48	37.65	14.14	13.91	2
	CP-BLV-173	320	2.595	9870.15	165	56.57	135.85	24.73
	CP-BLV-175	80	1.723	807.96	39.07	10	18.56	2
	CP-BLV-176	640	2.589	25982.8	339.14	160	209.82	66.96
	CP-BLV-177 HM3	160	2.445	18881.4	182.87
	CP-BLV-178	320	1.87	4864.98	21.2	10	16.3	2
	CP-BLV-179	320	2.063	3373.71	54.18	20	29.97	11.99
	CP-BLV-180	240	2.399	14173.2	70.14	40	45.59	7.21
	CP-BLV-181	240	2.351	5010.35	36.35	14.14	40.65	2
	CP-BLV-182	640	2.489	7395.28	52.54	14.14	21.49	2
	CP-BLV-187	320	2.158	3787.64	79.73	28.28	30.34	12.09
	CP-BLV-188	160	2.348	2552.54	24.34	15.87	2	2
	CP-BLV-188 HM1	640	1.589	3573.18	56.63	10	14.88	2
	CP-BLV-189	160	1.997	10919.6	90.26	14.14	31.02	10.6
	CP-BLV-190	160	2.302	4992.29	57.88	50.4	14.04	2
	CP-BLV-191	1280	2.491	22600.9	66.3	20	62.43	6.34
	CP-BLV-192	320	2.055	9086	32.62	14.14	2	2
	CP-BLV-194	640	2.193	11783.2	94.36	50.4	73.87	33.25
	CP-BLV-194 HM1	1280	2.457	21783	123.17	31.75
	CP-BLV-196	2560	2.038	6597.11	72.3	40	56.12	15.32
	CP-BLV-198	320	1.783	3621.04	26.91	10	12.3	2
	CP-BLV-199	5120	2.41682	9635.74	440.1	226.274
	CP-BLV-199 HM1	320	2.272	11097.9	85.12	28.28
	CP-BLV-200	5120	2.359	13513.1	35.02	80	92.09	23.33
	CP-BLV-202	160	2.33882	7655.14	86.46	40
	CP-BLV-202 HM1	640	2.157	4098.13	58.44	20
	CP-BLV-203	640	2.183	10416.4	39.49	12.6	37.05	9.38
	CP-BLV-203 HM1	1280	2.195	20085.1	222.84	40	29.89	12.42
	CP-BLV-203 HM2	160	1.372	4024.1		14.14	2	2
	CP-BLV-204	1280	1.641	21697.2	34.42	14.14	25.4	10.35
	CP-BLV-205	160	2.079	6170.26	43.72	14.14	18.12	2
	CP-BLV-206	120	1.77	2486.48	25.54	10	9.92	2
	CP-BLV-207	160	1.819	3167.67	10	10	4.08	2
	CP-BLV-209	640	2.298	6172.4	132.84	56.57	23.42	8.61
	CP-BLV-210	7680	2.5	27481.3	1521.24	452.55	328.89	166.61
	CP-BLV-211	240	0.556	984.64	10	10	2	2
	CP-BLV-212	40	0.379818		10	10	2	2
	CP-BLV-214	1280	2.3	7613.51	202.13	63.5	250.66	60.89
	CP-BLV-216	640	2.062	2783.83	68.9	20	35.57	13.49
	CP-BLV-217	160	2.155	3724.6	63.61	28.28	16.84	2
	CP-BLV-220	480	1.523	1702.79	79.53	40	37.08	18.39
	CP-BLV-225	320	1.547	1728.16	69.82	40	37.88	20.76
	CP-BLV-227	2560	2.563	73722.5	190.11	160	199.05	56.14
	CP-BLV-227 HM1	320	2.41	19459.6	117.86	40
	CP-BLV-228	320	2.047	4393.66	72.99	20	37.33	12.31
	CP-BLV-228 HM3	160	1.937	3440.01	24.39	14.14
	CP-BLV-229	160	1.73	2059.64	55.96	20	35.48	14.63
	CP-BLV-231	80			21.59	10
	CP-BLV-233	320	2.456	24745.9	28.33	40
	CP-BLV-236	1280	2.388	2969.36	314.28	113.14	346.98	111.6
	CP-BLV-239	320	2.161	2824.05	49.51	28.28	20.72	2
	CP-BLV-239 HM2	160	1.755	1325.36	22.34	10
	CP-BLV-239 HM3	320	2.515	25930.7	141.31	56.57
	CP-BLV-239 HM4	160	2.673	21755.8	165.45	40
	CP-BLV-240	1280	1.857	1602.35	47.32	15.87	16.49	2
	CP-BLV-242	160	1.895	40351.4	25.13	14.1421
	CP-BLV-243	320	2.227	7681.42	53.94	28.28	26.99	12.52
	CP-BLV-243 HM1	1280	2.437	9983.15	104.93	25.2
	CP-BLV-246	160	1.745	1755.9	45.72	28.28	46.24	10.29
	CP-BLV-247	1920	2.321	3082.5	205.83	80	125.91	52.62
	CP-BLV-248	60	1.876	3070.94	78.6	14.14	9.63	2
	CP-BLV-249	5	1.08137	2099.79	10	10
	CP-BLV-251	320	1.877	5423.68	52.8	40	9.63	2
	CP-BLV-252	160	2.094	11204.6	68.06	14.14	35.34	10.77
	CP-BLV-253	2560	2.551	48742.7	4285.39	1810.19	1248.55	211.98
	CP-BLV-253 HM1	5	1.352	833.97	10	10
	CP-BLV-254	10240	2.32	22824.5	1920.18	452.55	8247.99	3142.72
	CP-BLV-254 HM1	2560	2.492	53609.1	797.14	452.55
	CP-BLV-255	640	2.19	7745.98	28.94	28.28	12.23	2
	CP-BLV-256	160	1.691	1865.31	22.04	14.14	9.68	2
	CP-BLV-258	3840	2.09	39457.2	48.84	40	157.8	50.66
	CP-BLV-260	5	1.309	3534.49	10	10	2	2
	CP-BLV-260 HM4	40	2.39	13953.2	122.1	28.28
	CP-BLV-261	5	2.227	6625.27	54.05	10
	pashds0001	1280		90968	225		267
	pashds0002	1280		137205	2538
	pashds0003	480		8228	115
	pashds0004	320		176921	5638
	pashds0005	3840		184287	3967
	pashds0007	1280		92808	1238
	pashds0008	80		19502	414		33.53
	pashds0009	960		116529	1638		293.16	106.97
	pashds0010	1280		40846	514		699	53.59
	pashds0011	320		58403	1137		109.01	36.78
	pashds0012	2560		49488	1209		1145	93.22
	pashds0013	640		54217	642		647	45.35
	pashds0014	20		159	10
	pashds0015	1280		46541	887		335.11	93.22
	pashds0016	2560		120717	11007		1880
	pashds0018	640		69911	1100		497.12	193.55
	pashds0019	960		124385	1397		763
	pashds0020	1280		50077	687
	pashds0021	40690		131096	2110		3222	295.72
	pashds0022	15410		142146	1882		2564
	pashds0023	960		69525	215
	pashds0025	160		6546	34		25
	pashds0026	80		12869	84
	pashds0027	1920		58789	3748
	CP-HDS-028	5		50	10		2
	pashus0001	960		24971	744		721	54.18
	pashus0002	2560		14574	620		495	24.53
	pashus0003	2560		26710	1118		1029	62.16
	pashus0004	5120		75669	413		467	23.58
	pashus0005	160		6896	49		8.69
	pashus0006	10240		95389	3491		3288	397.57
	pashus0007	640		11313	191		21.08	8.39
	pashus0008	20580		79124	9637		3778	154.09
	pashus0010	2560		231680	1636		171.68	59.22
	pashus0011	5120		52190	1237		79.03	22.23
	pashus0012	5120		160885	3256		3034
	pashus0013	640		44781	828		128.97	52.57
	pashus0014	20480		222708	20064		1670.63	917.34
	pashus0016	5120		155120	3933		3402	203.62
	pashus0017	960		91600	607		60.03	20.39
	pashus0018	10240		330800	4437		3491	377.77
	pashus0019	2560		21998	264		328	19.45
	pashus0020	2560		367061	3659		3070	101.42
	pashus0023	960		5424	59		34.01	12.25
	pashus0024	5120		5772	427		88.36	29.2
	pashus0025	640		81856	1641		267.63	93.24
	pashus0026	640		7969	244		319	12.59
	pashus0027	320		22502	531		35.72	11.73
	pashus0028	10240		87741	7059		188.03	58.17
	pashus0029	80		2222	50		9.84
	pashus0030	5120		31262	279
	pashus0031	320		59276	327		446	36.87
	pashus0032	320		72769	793		129.38	38.66
	pashus0033	240		33547	368		136.53	44.8
	pashus0034	10240		39791	1241		1349	112.54
	pashus0036	15410		99400	8075		8101	1022.99
	pashus0038	2560		36078	1396		154.25	63.82
	pashus0039	80		11407	121		23.94
	pashus0040	5120		16223	2262		357.78	129.45
	pashus0041	1280		15074	197
	pashus0042	120		10807	272		22.96	8.42
	pashus0043	640		484	49
	pashus0044	5120		93340	1440
	pashus0045	640		200310	1522		937
	pashus0046	1920		189155	4583
	pashus0051	1280		51198	793
	pashus0052	640		88713	237
	pashus0055	80		4369	131
	pashus0056	1280		203371	1624
	CAFR-16	5		1311.52
	CAKU-003	5		426.157	10
	CAKU-006	5		363.824
	CAKU-008	5		450.251	10
	CAKU-012	5		475.978
	CAKU-018	5		295.485
	CAKU-020	5		576.937
	CAKU-021	5		923.021
	CAKU-030	5		55.4678	10	10
	CAKU-046	5		256.487	10
	CAKU-061	40		534.991
	CAKU-074	5		254.957
	CAKU-095	5		469.947
	CAKU-097	5		309.393	10	10
	CAKU-099	5		148.585	13	10
	CAKU-105	5		742.587
	CAKU-112	5		192.73	10	10
	CBKB-02	5		417.238	10
	CBKB-15	5		405.086	10
	CBKB-17	5		628.21	10	10
	CBKB-27	5		299.977
	CBKB-34	5		967.583
	CBKB-40	5		489.477	10
	CBLV-32	5		433.401	10
	CBLV-56	5		290.478
	CBLV-68	5		14656.5	10
	CBLV-69	5		278.43	10
	CGYN-06	5		489.889	10
	CGYN-15	5		450.338	10
	CGYN-42	5		146.974	10	10
	CGYN-44	5		347.162	10
	CHDS-02	5		400.808	10
	CHDS-03	40		199.212
	CHDS-07	40		1516.6	35	10
	CHDS-20	5		256.733	10
	CHDS-21	5		3310.78	10
	CHDS-24	5		86.5636	19	10
	CHDS-27	5		409.099	10
	CHDS-28	5		120.026	10
	CHDS-49	5		318.557	10
	CINF-02	5		157.455
	CINF-08	5		134.865	8	10
	CINF-09	5		458.675
	CINF-13	5		215.641	10
	CINF-21	5		491.929
	CINF-33	5		360.475
	CINF-40	5		546.937
	CINF-41	5		335.305
	CINF-43	5		3798.64	10
	CINF-48	5		741.417	10
	CKSK-02	5		2421.35	10
	CKSK-11	5		450.106
	CKSK-19	5		461.13
	CKSK-25	5		348.516
	CKSK-26	5		1967.41	10
	CKSK-27	5		413.323
	CKSK-57	5		209.707	11	10
	CKSK-63	5		503.389
	CKSK-67	5		330.186
	CLUN-12	5		374.206	10
	CLUN-20	5		502.812
	CLUN-23	5		2930.26	20
	CLUN-31	5		1085.94	10
	CLUN-40	5		410.289	10
	CMIA-06	5		361.881	10
	CMIA-12	5		233.486	10
	CMIA-24	5		266.898
	CMIO-09	5		333.348	10
	CMIO-32	5		494.611
																																								e
a									b									c												d											ID	HAT	VN	HAT >=40	VN >=20	HAT>=40, VN >=20
	ID	HAT	PN50	HAT >=40	PN >=10	HAT >=40, PN >=10				ID	HAT	MN	HAT >=40	MN>=20	HAT>=40, MN >=20				HAT	MN	HAT >=40	MN >=20	HAT>=40, MN >10		HAT >480	MN>100	HAT>480, MN >100				ID	HAT	PN80	HAT >=40	PN>=10	HAT>=40, PN>=10					CP-BLV-002	5	5	0	0	0
	CP-BLV-002	5	5	0	0	0				CP-BLV-002	5	5	0	0	0				640	52	1	1	1		1	0	0				CP-BLV-002	5	5	0	0	0					CP-BLV-003	640	56.5685	1	1	1
	CP-BLV-003	640	151.19	1	1	1				CP-BLV-003	640	259	1	1	1				5	5	0	0	0		0	0	0				CP-BLV-003	640	44.76	1	1	1					CP-BLV-004	1280	80	1	1	1
	CP-BLV-004	1280	105.11	1	1	1				CP-BLV-004	1280	506.03	1	1	1				5	5	0	0	0		0	0	0				CP-BLV-004	1280	41.47	1	1	1					CP-BLV-006	1280	56.57	1	1	1
	CP-BLV-006	1280	91.55	1	1	1				CP-BLV-006	1280	96.96	1	1	1				1280	395	1	1	1		1	1	1				CP-BLV-006	1280	35.12	1	1	1					CP-BLV-008	320	20	1	1	1
	CP-BLV-008	320	41.24	1	1	1				CP-BLV-008	320	195.94	1	1	1				5	5	0	0	0		0	0	0				CP-BLV-008	320	20.52	1	1	1					CP-BLV-009	2560	113.14	1	1	1
	CP-BLV-009	2560	249.94	1	1	1				CP-BLV-009	2560	4070	1	1	1				320	67	1	1	1		0	0	0				CP-BLV-009	2560	66.59	1	1	1					CP-BLV-010	480	15.87	1	0	0
	CP-BLV-010	480	32.83	1	1	1				CP-BLV-010	480	54.63	1	1	1				320	115	1	1	1		0	1	0				CP-BLV-010	480	14.06	1	1	1					CP-BLV-011 HM1	640	113.14	1	1	1
	CP-BLV-011	320	124.06	1	1	1				CP-BLV-011	320	209.7	1	1	1				10240	333	1	1	1		1	1	1				CP-BLV-011	320	36.51	1	1	1					CP-BLV-013	640	40	1	1	1
	CP-BLV-011 HM1	640	57.68	1	1	1				CP-BLV-011 HM1	640	90.62	1	1	1				320	74	1	1	1		0	0	0				CP-BLV-011 HM1	640	27.83	1	1	1					CP-BLV-015	80	5	1	0	0
	CP-BLV-013	640	138.65	1	1	1				CP-BLV-013	640	922	1	1	1				640	72	1	1	1		1	0	0				CP-BLV-013	640	55.62	1	1	1					CP-BLV-016	1280	201.59	1	1	1
	CP-BLV-015	80	19.24	1	1	1				CP-BLV-015	80	41.11	1	1	1				320	47	1	1	1		0	0	0				CP-BLV-015	80	5	1	0	0					CP-BLV-017	1280	80	1	1	1
	CP-BLV-016	1280	211.13	1	1	1				CP-BLV-016	1280	109.85	1	1	1				160	70	1	1	1		0	0	0				CP-BLV-016	1280	95.93	1	1	1					CP-BLV-018	480	12.6	1	0	0
	CP-BLV-017	1280	185.59	1	1	1				CP-BLV-017	1280	361.24	1	1	1				40	5	1	0	0		0	0	0				CP-BLV-017	1280	86.37	1	1	1					CP-BLV-019	540	40	1	1	1
	CP-BLV-018	480	34.46	1	1	1				CP-BLV-018	480	73.39	1	1	1				2560	263	1	1	1		1	1	1				CP-BLV-018	480	11.5	1	1	1					CP-BLV-020	320	28.28	1	1	1
	CP-BLV-019	540	101.91	1	1	1				CP-BLV-019	540	439	1	1	1				2560	871	1	1	1		1	1	1				CP-BLV-019	540	41.06	1	1	1					CP-BLV-021	160	14.14	1	0	0
	CP-BLV-020	320	41.98	1	1	1				CP-BLV-020	320	67.25	1	1	1				160	95	1	1	1		0	0	0				CP-BLV-020	320	17.96	1	1	1					CP-BLV-021 HM1	5120	640	1	1	1
	CP-BLV-021	160	27.1	1	1	1				CP-BLV-021	160	61.91	1	1	1				640	75	1	1	1		1	0	0				CP-BLV-021	160	12.05	1	1	1					CP-BLV-021 HM2	160	20	1	1	1
	CP-BLV-021 HM1	5120	306.99	1	1	1				CP-BLV-021 HM1	5120	575.9	1	1	1				5	17	0	0	0		0	0	0				CP-BLV-021 HM1	5120	127.64	1	1	1					CP-BLV-022	240	40	1	1	1
	CP-BLV-021 HM2	160	11.16	1	1	1				CP-BLV-021 HM2	160	5	1	0	0				5	5	0	0	0		0	0	0				CP-BLV-021 HM2	160	5	1	0	0					CP-BLV-023	640	28.28	1	1	1
	CP-BLV-022	240	63.92	1	1	1				CP-BLV-022	240	200.09	1	1	1				80	5	1	0	0		0	0	0				CP-BLV-022	240	23.94	1	1	1					CP-BLV-023 HM1	1920	40	1	1	1
	CP-BLV-023	640	84.08	1	1	1				CP-BLV-023	640	109.7	1	1	1				5	5	0	0	0		0	0	0				CP-BLV-023	640	19.85	1	1	1					CP-BLV-025	320	28.28	1	1	1
	CP-BLV-023 HM1	1920	72.6	1	1	1				CP-BLV-025	320	120.81	1	1	1				160	228	1	1	1		0	1	0				CP-BLV-023 HM1	1920	32.56	1	1	1					CP-BLV-025 HM1	1280	28.28	1	1	1
	CP-BLV-025	320	32.55	1	1	1				CP-BLV-025 HM1	1280	162.83	1	1	1				2560	260	1	1	1		1	1	1				CP-BLV-025	320	13.49	1	1	1					CP-BLV-026	5	5	0	0	0
	CP-BLV-025 HM1	1280	98.16	1	1	1				CP-BLV-026	5	5	0	0	0				40	38	1	1	1		0	0	0				CP-BLV-025 HM1	1280	36.95	1	1	1					CP-BLV-027	160	14.14	1	0	0
	CP-BLV-026	5	5	0	0	0				CP-BLV-027	160	76.41	1	1	1				2560	409	1	1	1		1	1	1				CP-BLV-026	5	5	0	0	0					CP-BLV-028	5120	160	1	1	1
	CP-BLV-027	160	18.08	1	1	1				CP-BLV-028	5120	988.72	1	1	1				40	5	1	0	0		0	0	0				CP-BLV-027	160	5	1	0	0					CP-BLV-028 HM4	320	28.28	1	1	1
	CP-BLV-028	5120	613.99	1	1	1				CP-BLV-028 HM4	320	128.83	1	1	1				1280	79	1	1	1		1	0	0				CP-BLV-028	5120	267.59	1	1	1					CP-BLV-029	2560	12.6	1	0	0
	CP-BLV-028 HM4	320	46.22	1	1	1				CP-BLV-029	2560	82.18	1	1	1				40	19	1	0	0		0	0	0				CP-BLV-028 HM4	320	26.06	1	1	1					CP-BLV-030	640	63.5	1	1	1
	CP-BLV-030	640	237.61	1	1	1				CP-BLV-030	640	290.93	1	1	1				5	5	0	0	0		0	0	0				CP-BLV-030	640	37.91	1	1	1					CP-BLV-032	1280	20	1	1	1
	CP-BLV-032	1280	237.61	1	1	1				CP-BLV-032	1280	54.02	1	1	1				2560	589	1	1	1		1	1	1				CP-BLV-032	1280	37.91	1	1	1					CP-BLV-032 HM1	320	40	1	1	1
	CP-BLV-032 HM1	320	30.55	1	1	1				CP-BLV-032 HM1	320	134.16	1	1	1				10240	909	1	1	1		1	1	1				CP-BLV-032 HM1	320	10.58	1	1	1					CP-BLV-033	640	40	1	1	1
	CP-BLV-033	640	62.87	1	1	1				CP-BLV-033	640	113.74	1	1	1				5	5	0	0	0		0	0	0				CP-BLV-033	640	26.68	1	1	1					CP-BLV-034	640	40	1	1	1
	CP-BLV-034	640	138.35	1	1	1				CP-BLV-034	640	168.46	1	1	1				320	26	1	1	1		0	0	0				CP-BLV-034	640	56.75	1	1	1					CP-BLV-035	320	20	1	1	1
	CP-BLV-035	320	34.63	1	1	1				CP-BLV-035	320	87.28	1	1	1				640	305	1	1	1		1	1	1				CP-BLV-035	320	15.5	1	1	1					CP-BLV-036	320	40	1	1	1
	CP-BLV-036	320	69.82	1	1	1				CP-BLV-036	320	126.45	1	1	1				320	91	1	1	1		0	0	0				CP-BLV-036	320	24.54	1	1	1					CP-BLV-037	80	5	1	0	0
	CP-BLV-037	80	13.93	1	1	1				CP-BLV-037	80	52.47	1	1	1				160	5	1	0	0		0	0	0				CP-BLV-037	80	5	1	0	0					CP-BLV-038	320	14.14	1	0	0
	CP-BLV-038	320	47.3	1	1	1				CP-BLV-038	320	66.4	1	1	1				320	45	1	1	1		0	0	0				CP-BLV-038	320	10.64	1	1	1					CP-BLV-040	160	5	1	0	0
	CP-BLV-041	1280	5	1	0	0				CP-BLV-040	160	23.89	1	1	1				40	20	1	1	1		0	0	0				CP-BLV-041	1280	5	1	0	0					CP-BLV-041	1280	80	1	1	1
	CP-BLV-043	160	14.37	1	1	1				CP-BLV-041	1280	217.3	1	1	1				320	32	1	1	1		0	0	0				CP-BLV-043	160	5	1	0	0					CP-BLV-043	160	5	1	0	0
	CP-BLV-044	640	70.04	1	1	1				CP-BLV-043	160	30.01	1	1	1				5	5	0	0	0		0	0	0				CP-BLV-044	640	28.96	1	1	1					CP-BLV-044	640	28.28	1	1	1
	CP-BLV-045	5120	342.65	1	1	1				CP-BLV-044	640	94.94	1	1	1				160	50	1	1	1		0	0	0				CP-BLV-045	5120	103.27	1	1	1					CP-BLV-045	5120	80	1	1	1
	CP-BLV-046	1280	77.56	1	1	1				CP-BLV-045	5120	347.64	1	1	1				80	63	1	1	1		0	0	0				CP-BLV-046	1280	5.78	1	0	0					CP-BLV-046	1280	5	1	0	0
	CP-BLV-048	320	241.5	1	1	1				CP-BLV-046	1280	85.74	1	1	1				80	25	1	1	1		0	0	0				CP-BLV-048	320	31.73	1	1	1					CP-BLV-048	320	56.57	1	1	1
	CP-BLV-049	320	48.77	1	1	1				CP-BLV-048	320	94.46	1	1	1				1280	496	1	1	1		1	1	1				CP-BLV-049	320	9.71	1	0	0					CP-BLV-049	320	20	1	1	1
	CP-BLV-050	5	5	0	0	0				CP-BLV-049	320	49.78	1	1	1				320	75	1	1	1		0	0	0				CP-BLV-050	5	5	0	0	0					CP-BLV-050	5	5	0	0	0
	CP-BLV-053	320	89.24	1	1	1				CP-BLV-050	5	5	0	0	0				40	27	1	1	1		0	0	0				CP-BLV-053	320	23.64	1	1	1					CP-BLV-053	320	56.57	1	1	1
	CP-BLV-057	2560	88.14	1	1	1				CP-BLV-053	320	150.74	1	1	1				320	274	1	1	1		0	1	0				CP-BLV-057	2560	32.13	1	1	1					CP-BLV-057	2560	56.57	1	1	1
	CP-BLV-057 HM1	160	15.52	1	1	1				CP-BLV-057	2560	109.44	1	1	1				640	248	1	1	1		1	1	1				CP-BLV-057 HM1	160	10.16	1	1	1					CP-BLV-057 HM1	160	28.28	1	1	1
	CP-BLV-058	10240	766.48	1	1	1				CP-BLV-057 HM1	160	61.38	1	1	1				5	5	0	0	0		0	0	0				CP-BLV-058	10240	217.55	1	1	1					CP-BLV-058	10240	452.55	1	1	1
	CP-BLV-059	240	8.74	1	0	0				CP-BLV-058	10240	1190.31	1	1	1				5	5	0	0	0		0	0	0				CP-BLV-059	240	5	1	0	0					CP-BLV-059	240	5	1	0	0
	CP-BLV-060	320	50.36	1	1	1				CP-BLV-059	240	20.96	1	1	1				640	322	1	1	1		1	1	1				CP-BLV-060	320	18.39	1	1	1					CP-BLV-060	320	40	1	1	1
	CP-BLV-061	120	13.07	1	1	1				CP-BLV-060	320	69.27	1	1	1				5	5	0	0	0		0	0	0				CP-BLV-061	120	5	1	0	0					CP-BLV-061	120	5	1	0	0
	CP-BLV-062	640	29.71	1	1	1				CP-BLV-061	120	36.33	1	1	1				5	5	0	0	0		0	0	0				CP-BLV-062	640	7.74	1	0	0					CP-BLV-062	640	20	1	1	1
	CP-BLV-064	320	33.68	1	1	1				CP-BLV-062	640	46.89	1	1	1				640	665	1	1	1		1	1	1				CP-BLV-064	320	14.94	1	1	1					CP-BLV-064	320	20	1	1	1
	CP-BLV-067	320	30.14	1	1	1				CP-BLV-064	320	57.32	1	1	1				5	5	0	0	0		0	0	0				CP-BLV-067	320	12.57	1	1	1					CP-BLV-065	20	5	0	0	0
	CP-BLV-068	640	283.12	1	1	1				CP-BLV-065	20	5	0	0	0				5	5	0	0	0		0	0	0				CP-BLV-068	640	78.48	1	1	1					CP-BLV-067	320	20	1	1	1
	CP-BLV-069	480	27.49	1	1	1				CP-BLV-067	320	56.61	1	1	1				80	21	1	1	1		0	0	0				CP-BLV-069	480	7.91	1	0	0					CP-BLV-068	640	160	1	1	1
	CP-BLV-069 HM1	240	27.27	1	1	1				CP-BLV-068	640	278.41	1	1	1				80	34	1	1	1		0	0	0				CP-BLV-069 HM1	240	9.96	1	0	0					CP-BLV-069	480	14.14	1	0	0
	CP-BLV-069 HM3	100	10.37	1	1	1				CP-BLV-069	480	60.56	1	1	1				5	5	0	0	0		0	0	0				CP-BLV-069 HM3	100	5	1	0	0					CP-BLV-069 HM1	240	20	1	1	1
	CP-BLV-070	10240	307.72	1	1	1				CP-BLV-069 HM1	240	69.5	1	1	1				40	33	1	1	1		0	0	0				CP-BLV-070	10240	104.26	1	1	1					CP-BLV-069 HM3	100	5	1	0	0
	CP-BLV-071	640	59.98	1	1	1				CP-BLV-069 HM3	100	5	1	0	0				5	5	0	0	0		0	0	0				CP-BLV-071	640	17.82	1	1	1					CP-BLV-070	10240	160	1	1	1
	CP-BLV-072	80	9.68	1	0	0				CP-BLV-070	10240	611.71	1	1	1				320	111	1	1	1		0	1	0				CP-BLV-072	80	5	1	0	0					CP-BLV-071	640	14.14	1	0	0
	CP-BLV-072 HM2	640	94.51	1	1	1				CP-BLV-071	640	124.46	1	1	1				5	5	0	0	0		0	0	0				CP-BLV-072 HM2	640	40.37	1	1	1					CP-BLV-072	80	5	1	0	0
	CP-BLV-073	2560	95.51	1	1	1				CP-BLV-072	80	5	1	0	0				320	112	1	1	1		0	1	0				CP-BLV-073	2560	44.31	1	1	1					CP-BLV-072 HM2	640	28.28	1	1	1
	CP-BLV-074	640	216.54	1	1	1				CP-BLV-072 HM2	640	236.55	1	1	1				5	5	0	0	0		0	0	0				CP-BLV-074	640	102.57	1	1	1					CP-BLV-073	2560	113.14	1	1	1
	CP-BLV-074 HM1	1280	14.79	1	1	1				CP-BLV-073	2560	161.82	1	1	1				5	5	0	0	0		0	0	0				CP-BLV-074 HM1	1280	7.68	1	0	0					CP-BLV-074	640	113.14	1	1	1
	CP-BLV-075	80	11.31	1	1	1				CP-BLV-074	640	294.19	1	1	1				5	5	0	0	0		0	0	0				CP-BLV-075	80	5	1	0	0					CP-BLV-074 HM1	1280	20	1	1	1
	CP-BLV-075 HM2	180	28.46	1	1	1				CP-BLV-074 HM1	1280	66.54	1	1	1				160	5	1	0	0		0	0	0				CP-BLV-075 HM2	180	13.3	1	1	1					CP-BLV-075	80	5	1	0	0
	CP-BLV-076	3840	267.17	1	1	1				CP-BLV-075	80	22.97	1	1	1				80	16	1	0	0		0	0	0				CP-BLV-076	3840	107.95	1	1	1					CP-BLV-075 HM2	180	40	1	1	1
	CP-BLV-077	640	67.88	1	1	1				CP-BLV-075 HM2	180	155.1	1	1	1				40	5	1	0	0		0	0	0				CP-BLV-077	640	29.71	1	1	1					CP-BLV-076	3840	320	1	1	1
	CP-BLV-078	640	21.6	1	1	1				CP-BLV-076	3840	658.93	1	1	1				160	44	1	1	1		0	0	0				CP-BLV-078	640	8.54	1	0	0					CP-BLV-077	640	28.28	1	1	1
	CP-BLV-079	1280	262.77	1	1	1				CP-BLV-077	640	153.52	1	1	1				5	5	0	0	0		0	0	0				CP-BLV-079	1280	94.77	1	1	1					CP-BLV-078	640	20	1	1	1
	CP-BLV-081	160	7.44	1	0	0				CP-BLV-078	640	87.66	1	1	1				5	5	0	0	0		0	0	0				CP-BLV-081	160	5	1	0	0					CP-BLV-079	1280	201.59	1	1	1
	CP-BLV-082	320	14.18	1	1	1				CP-BLV-079	1280	609.57	1	1	1				5	5	0	0	0		0	0	0				CP-BLV-082	320	5	1	0	0					CP-BLV-081	160	14.14	1	0	0
	CP-BLV-082 HM1	320	49.39	1	1	1				CP-BLV-081	160	28.21	1	1	1				5	5	0	0	0		0	0	0				CP-BLV-082 HM1	320	16.66	1	1	1					CP-BLV-082	320	14.14	1	0	0
	CP-BLV-083	2560	145.76	1	1	1				CP-BLV-082	320	45.33	1	1	1				80	18	1	0	0		0	0	0				CP-BLV-083	2560	40.18	1	1	1					CP-BLV-082 HM1	320	28.28	1	1	1
	CP-BLV-083 HM1	320	40.65	1	1	1				CP-BLV-082 HM1	320	59.11	1	1	1				40	19	1	0	0		0	0	0				CP-BLV-083 HM1	320	18.64	1	1	1					CP-BLV-083	2560	56.57	1	1	1
	CP-BLV-085	160	15.61	1	1	1				CP-BLV-083	2560	306.57	1	1	1				5	5	0	0	0		0	0	0				CP-BLV-085	160	5	1	0	0					CP-BLV-083 HM1	320	28.28	1	1	1
	CP-BLV-086	640	69.67	1	1	1				CP-BLV-083 HM1	320	84.11	1	1	1				1280	464	1	1	1		1	1	1				CP-BLV-086	640	9.48	1	0	0					CP-BLV-084	320	14.14	1	0	0
	CP-BLV-087	160	6.92	1	0	0				CP-BLV-084	320	54.59	1	1	1				5	5	0	0	0		0	0	0				CP-BLV-087	160	5	1	0	0					CP-BLV-085	160	5	1	0	0
	CP-BLV-088	3840	307.62	1	1	1				CP-BLV-085	160	44.77	1	1	1				160	19	1	0	0		0	0	0				CP-BLV-088	3840	81.09	1	1	1					CP-BLV-086	640	14.14	1	0	0
	CP-BLV-088 HM1	5	5	0	0	0				CP-BLV-086	640	57.65	1	1	1				160	184	1	1	1		0	1	0				CP-BLV-088 HM1	5	5	0	0	0					CP-BLV-087	160	5	1	0	0
	CP-BLV-089	320	30.35	1	1	1				CP-BLV-087	160	28.18	1	1	1				160	38	1	1	1		0	0	0				CP-BLV-089	320	2.85	1	0	0					CP-BLV-088	3840	113.14	1	1	1
	CP-BLV-090	80	41.72	1	1	1				CP-BLV-088	3840	246.66	1	1	1				160	41	1	1	1		0	0	0				CP-BLV-090	80	3.16	1	0	0					CP-BLV-088 HM1	5	5	0	0	0
	CP-BLV-090 HM1	160	9.85	1	0	0				CP-BLV-088 HM1	5	5	0	0	0				2560	530	1	1	1		1	1	1				CP-BLV-090 HM1	160	5	1	0	0					CP-BLV-089	320	5	1	0	0
	CP-BLV-091	320	73.14	1	1	1				CP-BLV-088 HM4	160	5	1	0	0				1280	568	1	1	1		1	1	1				CP-BLV-091	320	15.45	1	1	1					CP-BLV-090	80	28.28	1	1	1
	CP-BLV-092	240	9.53	1	0	0				CP-BLV-089	320	47.52	1	1	1				160	51	1	1	1		0	0	0				CP-BLV-092	240	5	1	0	0					CP-BLV-090 HM1	160	5	1	0	0
	CP-BLV-092 HM1	160	31.49	1	1	1				CP-BLV-090	80	61.22	1	1	1				5	5	0	0	0		0	0	0				CP-BLV-092 HM1	160	18.38	1	1	1					CP-BLV-091	320	56.57	1	1	1
	CP-BLV-093	120	33.3	1	1	1				CP-BLV-090 HM1	160	5	1	0	0				5	5	0	0	0		0	0	0				CP-BLV-093	120	11.95	1	1	1					CP-BLV-092	240	14.14	1	0	0
	CP-BLV-093 HM3	80	7.08	1	0	0				CP-BLV-091	320	228.79	1	1	1				2560	259	1	1	1		1	1	1				CP-BLV-093 HM3	80	5	1	0	0					CP-BLV-092 HM1	160	40	1	1	1
	CP-BLV-094	320	78.17	1	1	1				CP-BLV-092	240	36.88	1	1	1				80	5	1	0	0		0	0	0				CP-BLV-094	320	18.24	1	1	1					CP-BLV-093	120	28.28	1	1	1
	CP-BLV-095	5120	233.96	1	1	1				CP-BLV-092 HM1	160	146.47	1	1	1				160	48	1	1	1		0	0	0				CP-BLV-095	5120	91.86	1	1	1					CP-BLV-093 HM3	80	5	1	0	0
	CP-BLV-096	160	19.54	1	1	1				CP-BLV-093	120	117.85	1	1	1				2560	928	1	1	1		1	1	1				CP-BLV-096	160	5	1	0	0					CP-BLV-094	320	40	1	1	1
	CP-BLV-097	160	28.61	1	1	1				CP-BLV-093 HM3	80	5	1	0	0				160	93	1	1	1		0	0	0				CP-BLV-097	160	5	1	0	0					CP-BLV-095	5120	320	1	1	1
	CP-BLV-099	1280	81.19	1	1	1				CP-BLV-094	320	178.16	1	1	1				160	34	1	1	1		0	0	0				CP-BLV-099	1280	33.68	1	1	1					CP-BLV-096	160	5	1	0	0
	CP-BLV-099 HM1	1280	39.03	1	1	1				CP-BLV-095	5120	649.66	1	1	1				5	5	0	0	0		0	0	0				CP-BLV-099 HM1	1280	26.62	1	1	1					CP-BLV-097	160	5	1	0	0
	CP-BLV-100	5120	360.35	1	1	1				CP-BLV-096	160	45.38	1	1	1				320	115	1	1	1		0	1	0				CP-BLV-100	5120	109.55	1	1	1					CP-BLV-099	1280	40	1	1	1
	CP-BLV-102	40	7.73	1	0	0				CP-BLV-097	160	55.1	1	1	1				5	5	0	0	0		0	0	0				CP-BLV-102	40	5	1	0	0					CP-BLV-099 HM1	1280	40	1	1	1
	CP-BLV-104	60	5	1	0	0				CP-BLV-099	1280	143.2	1	1	1				1280	203	1	1	1		1	1	1				CP-BLV-104	60	5	1	0	0					CP-BLV-100	5120	160	1	1	1
	CP-BLV-105	320	16.21	1	1	1				CP-BLV-099 HM1	1280	100.76	1	1	1				1280	373	1	1	1		1	1	1				CP-BLV-105	320	5	1	0	0					CP-BLV-102	40	5	1	0	0
	CP-BLV-107	640	134.77	1	1	1				CP-BLV-100	5120	322.64	1	1	1				5	5	0	0	0		0	0	0				CP-BLV-107	640	59.01	1	1	1					CP-BLV-103	160	14.14	1	0	0
	CP-BLV-107 HM1	640	38.73	1	1	1				CP-BLV-102	40	5	1	0	0				640	495	1	1	1		1	1	1				CP-BLV-107 HM1	640	18.8	1	1	1					CP-BLV-104	60	5	1	0	0
	CP-BLV-108	320	9.93	1	0	0				CP-BLV-103	160	46.7	1	1	1				640	443	1	1	1		1	1	1				CP-BLV-108	320	5	1	0	0					CP-BLV-105	320	14.14	1	0	0
	CP-BLV-109	2560	243.76	1	1	1				CP-BLV-104	60	5	1	0	0				40	25	1	1	1		0	0	0				CP-BLV-109	2560	126.41	1	1	1					CP-BLV-107	640	126.99	1	1	1
	CP-BLV-110	960	292.15	1	1	1				CP-BLV-105	320	31.36	1	1	1				5	5	0	0	0		0	0	0				CP-BLV-110	960	53.64	1	1	1					CP-BLV-107 HM1	640	28.28	1	1	1
	CP-BLV-113	5	5	0	0	0				CP-BLV-107	640	211.02	1	1	1				40	21	1	1	1		0	0	0				CP-BLV-113	5	5	0	0	0					CP-BLV-108	320	14.14	1	0	0
	CP-BLV-115	1280	32.5	1	1	1				CP-BLV-107 HM1	640	139.39	1	1	1				160	16	1	0	0		0	0	0				CP-BLV-115	1280	15.74	1	1	1					CP-BLV-109	2560	160	1	1	1
	CP-BLV-116	640	125.7	1	1	1				CP-BLV-108	320	23.37	1	1	1				160	59	1	1	1		0	0	0				CP-BLV-116	640	61.26	1	1	1					CP-BLV-110	960	100.79	1	1	1
	CP-BLV-117	80	15.04	1	1	1				CP-BLV-109	2560	463.69	1	1	1				5	20	0	1	0		0	0	0				CP-BLV-117	80	5	1	0	0					CP-BLV-113	5	5	0	0	0
	CP-BLV-118	640	29.26	1	1	1				CP-BLV-110	960	298.79	1	1	1				5	5	0	0	0		0	0	0				CP-BLV-118	640	15.92	1	1	1					CP-BLV-115	1280	15.87	1	0	0
	CP-BLV-120	2560	95.07	1	1	1				CP-BLV-113	5	20.14	0	1	0				5	5	0	0	0		0	0	0				CP-BLV-120	2560	33.48	1	1	1					CP-BLV-116	640	56.57	1	1	1
	CP-BLV-121	320	24.98	1	1	1				CP-BLV-115	1280	74.67	1	1	1				160	5	1	0	0		0	0	0				CP-BLV-121	320	7.43	1	0	0					CP-BLV-117	80	20	1	1	1
	CP-BLV-122	240	145.52	1	1	1				CP-BLV-116	640	96.91	1	1	1				40	36	1	1	1		0	0	0				CP-BLV-122	240	44.96	1	1	1					CP-BLV-118	640	28.28	1	1	1
	CP-BLV-123	5120	474.29	1	1	1				CP-BLV-117	80	50.97	1	1	1				640	608	1	1	1		1	1	1				CP-BLV-123	5120	112.55	1	1	1					CP-BLV-120	2560	80	1	1	1
	CP-BLV-124	320	31.68	1	1	1				CP-BLV-118	640	58.2	1	1	1				5	5	0	0	0		0	0	0				CP-BLV-124	320	5	1	0	0					CP-BLV-121	320	14.14	1	0	0
	CP-BLV-125	160	56.69	1	1	1				CP-BLV-120	2560	260.78	1	1	1				160	50	1	1	1		0	0	0				CP-BLV-125	160	3.85	1	0	0					CP-BLV-122	240	14.14	1	0	0
	CP-BLV-126	160	68.39	1	1	1				CP-BLV-121	320	29.42	1	1	1				5	5	0	0	0		0	0	0				CP-BLV-126	160	6.65	1	0	0					CP-BLV-123	5120	113.14	1	1	1
	CP-BLV-127	120	60.65	1	1	1				CP-BLV-122	240	82.15	1	1	1				320	50	1	1	1		0	0	0				CP-BLV-127	120	5.57	1	0	0					CP-BLV-124	320	14.14	1	0	0
	CP-BLV-128	480	62.52	1	1	1				CP-BLV-123	5120	350.41	1	1	1				320	44	1	1	1		0	0	0				CP-BLV-128	480	6.59	1	0	0					CP-BLV-125	160	28.28	1	1	1
	CP-BLV-130	40	10.23	1	1	1				CP-BLV-124	320	59.09	1	1	1				160	45	1	1	1		0	0	0				CP-BLV-130	40	5	1	0	0					CP-BLV-126	160	28.28	1	1	1
	CP-BLV-133	40	25.86	1	1	1				CP-BLV-125	160	63.25	1	1	1				320	78	1	1	1		0	0	0				CP-BLV-133	40	8.99	1	0	0					CP-BLV-127	120	20	1	1	1
	CP-BLV-134	2560	149.36	1	1	1				CP-BLV-126	160	60.29	1	1	1				320	30	1	1	1		0	0	0				CP-BLV-134	2560	62.76	1	1	1					CP-BLV-128	480	31.75	1	1	1
	CP-BLV-137	320	25.8	1	1	1				CP-BLV-127	120	63.42	1	1	1				1280	930	1	1	1		1	1	1				CP-BLV-137	320	9.63	1	0	0					CP-BLV-130	40	5	1	0	0
	CP-BLV-138	20580	134.25	1	1	1				CP-BLV-128	480	76.62	1	1	1				320	41	1	1	1		0	0	0				CP-BLV-138	20580	32.66	1	1	1					CP-BLV-133	40	20	1	1	1
	CP-BLV-140	640	10.21	1	1	1				CP-BLV-130	40	19.46	1	0	0				1280	67	1	1	1		1	0	0				CP-BLV-140	640	5	1	0	0					CP-BLV-134	2560	113.14	1	1	1
	CP-BLV-141	240	36.63	1	1	1				CP-BLV-133	40	35.89	1	1	1				320	35	1	1	1		0	0	0				CP-BLV-141	240	20.97	1	1	1					CP-BLV-137	320	20	1	1	1
	CP-BLV-142	960	68.13	1	1	1				CP-BLV-134	2560	246.75	1	1	1				80	21	1	1	1		0	0	0				CP-BLV-142	960	29.22	1	1	1					CP-BLV-138	20580	56.57	1	1	1
	CP-BLV-143	320	16.56	1	1	1				CP-BLV-137	320	95.34	1	1	1				160	31	1	1	1		0	0	0				CP-BLV-143	320	5	1	0	0					CP-BLV-140	640	14.14	1	0	0
	CP-BLV-143 HM1	5	5	0	0	0				CP-BLV-138	20580	473.88	1	1	1				320	98	1	1	1		0	0	0				CP-BLV-143 HM1	5	5	0	0	0					CP-BLV-141	240	28.28	1	1	1
	CP-BLV-144	1280	167.49	1	1	1				CP-BLV-140	640	57.42	1	1	1				80	417	1	1	1		0	1	0				CP-BLV-144	1280	67.15	1	1	1					CP-BLV-142	960	63.5	1	1	1
	CP-BLV-145	80	9.29	1	0	0				CP-BLV-141	240	104.46	1	1	1				40	25	1	1	1		0	0	0				CP-BLV-145	80	5	1	0	0					CP-BLV-143	320	40	1	1	1
	CP-BLV-146	640	80.49	1	1	1				CP-BLV-142	960	237.23	1	1	1				320	69	1	1	1		0	0	0				CP-BLV-146	640	17.22	1	1	1					CP-BLV-143 HM1	5	5	0	0	0
	CP-BLV-146 HM1	2560	123.93	1	1	1				CP-BLV-143	320	81.02	1	1	1				320	73	1	1	1		0	0	0				CP-BLV-146 HM1	2560	47.2	1	1	1					CP-BLV-144	1280	80	1	1	1
	CP-BLV-147	640	154.89	1	1	1				CP-BLV-143 HM1	5	5	0	0	0				320	67	1	1	1		0	0	0				CP-BLV-147	640	16.06	1	1	1					CP-BLV-145	80	20	1	1	1
	CP-BLV-147 HM1	80	5	1	0	0				CP-BLV-144	1280	281.14	1	1	1				5	19	0	0	0		0	0	0				CP-BLV-147 HM1	80	5	1	0	0					CP-BLV-146	640	20	1	1	1
	CP-BLV-148	320	40.89	1	1	1				CP-BLV-145	80	42.92	1	1	1				160	29	1	1	1		0	0	0				CP-BLV-148	320	13.26	1	1	1					CP-BLV-146 HM1	2560	80	1	1	1
	CP-BLV-151	640	73.04	1	1	1				CP-BLV-146	640	153.16	1	1	1				160	46	1	1	1		0	0	0				CP-BLV-151	640	37.74	1	1	1					CP-BLV-147	640	20	1	1	1
	CP-BLV-151 HM2	640	39.06	1	1	1				CP-BLV-146 HM1	2560	140.83	1	1	1				320	45	1	1	1		0	0	0				CP-BLV-151 HM2	640	17.17	1	1	1					CP-BLV-147 HM1	80	5	1	0	0
	CP-BLV-152	5	5	0	0	0				CP-BLV-147	640	70.46	1	1	1				160	35	1	1	1		0	0	0				CP-BLV-152	5	5	0	0	0					CP-BLV-148	320	31.75	1	1	1
	CP-BLV-153	320	35.92	1	1	1				CP-BLV-147 HM1	80	5	1	0	0				1280	1133	1	1	1		1	1	1				CP-BLV-153	320	8.2	1	0	0					CP-BLV-151	640	56.57	1	1	1
	CP-BLV-154	10240	33.25	1	1	1				CP-BLV-148	320	88.47	1	1	1				80	31	1	1	1		0	0	0				CP-BLV-154	10240	13.41	1	1	1					CP-BLV-151 HM2	640	25.2	1	1	1
	CP-BLV-155	10240	1009.57	1	1	1				CP-BLV-151	640	180.42	1	1	1				1280	506	1	1	1		1	1	1				CP-BLV-155	10240	360.83	1	1	1					CP-BLV-152	5	5	0	0	0
	CP-BLV-156	80	5	1	0	0				CP-BLV-151 HM2	640	90.2	1	1	1				80	33	1	1	1		0	0	0				CP-BLV-156	80	5	1	0	0					CP-BLV-153	320	15.87	1	0	0
	CP-BLV-157	1280	389.82	1	1	1				CP-BLV-152	5	10	0	0	0				40	17	1	0	0		0	0	0				CP-BLV-157	1280	68.1	1	1	1					CP-BLV-154	10240	15.87	1	0	0
	CP-BLV-158	5	5	0	0	0				CP-BLV-153	320	82.01	1	1	1				80	5	1	0	0		0	0	0				CP-BLV-158	5	5	0	0	0					CP-BLV-155	10240	905.1	1	1	1
	CP-BLV-159	320	37.76	1	1	1				CP-BLV-154	10240	167.41	1	1	1				640	383	1	1	1		1	1	1				CP-BLV-159	320	7.67	1	0	0					CP-BLV-156	80	5	1	0	0
	CP-BLV-160	240	29.32	1	1	1				CP-BLV-155	10240	1404.91	1	1	1				160	141	1	1	1		0	1	0				CP-BLV-160	240	5	1	0	0					CP-BLV-157	1280	113.14	1	1	1
	CP-BLV-161	160	29.55	1	1	1				CP-BLV-156	80	5	1	0	0				5	5	0	0	0		0	0	0				CP-BLV-161	160	14.41	1	1	1					CP-BLV-158	5	14.14	0	0	0
	CP-BLV-162	240	14.6	1	1	1				CP-BLV-157	1280	494.22	1	1	1				80	5	1	0	0		0	0	0				CP-BLV-162	240	5	1	0	0					CP-BLV-159	320	56.57	1	1	1
	CP-BLV-163	640	94.88	1	1	1				CP-BLV-158	5	41.99	0	1	0				160	48	1	1	1		0	0	0				CP-BLV-163	640	45.24	1	1	1					CP-BLV-160	240	25.2	1	1	1
	CP-BLV-164	480	133.74	1	1	1				CP-BLV-159	320	114.36	1	1	1				160	39	1	1	1		0	0	0				CP-BLV-164	480	8.3	1	0	0					CP-BLV-161	160	20	1	1	1
	CP-BLV-165	640	280.71	1	1	1				CP-BLV-160	240	73.1	1	1	1				5	5	0	0	0		0	0	0				CP-BLV-165	640	86.04	1	1	1					CP-BLV-161 HM1	160	5	1	0	0
	CP-BLV-166	320	70.56	1	1	1				CP-BLV-161	160	59.22	1	1	1				160	388	1	1	1		0	1	0				CP-BLV-166	320	20.89	1	1	1					CP-BLV-162	240	14.14	1	0	0
	CP-BLV-167	160	8.07	1	0	0				CP-BLV-161 HM1	160	5	1	0	0				160	37	1	1	1		0	0	0				CP-BLV-167	160	5	1	0	0					CP-BLV-163	640	113.14	1	1	1
	CP-BLV-167 HM1	1280	29.42	1	1	1				CP-BLV-162	240	63.33	1	1	1				80	24	1	1	1		0	0	0				CP-BLV-167 HM1	1280	11.59	1	1	1					CP-BLV-164	480	31.75	1	1	1
	CP-BLV-168	5	5	0	0	0				CP-BLV-163	640	194.75	1	1	1				80	19	1	0	0		0	0	0				CP-BLV-168	5	5	0	0	0					CP-BLV-165	640	160	1	1	1
	CP-BLV-169	320	16.77	1	1	1				CP-BLV-164	480	129.69	1	1	1				5	5	0	0	0		0	0	0				CP-BLV-169	320	5	1	0	0					CP-BLV-166	320	40	1	1	1
	CP-BLV-171	240	13.91	1	1	1				CP-BLV-165	640	475.08	1	1	1				160	41	1	1	1		0	0	0				CP-BLV-171	240	5	1	0	0					CP-BLV-167	160	5	1	0	0
	CP-BLV-173	320	135.85	1	1	1				CP-BLV-166	320	126.56	1	1	1				80	29	1	1	1		0	0	0				CP-BLV-173	320	24.73	1	1	1					CP-BLV-168	5	5	0	0	0
	CP-BLV-175	80	18.56	1	1	1				CP-BLV-167	160	5	1	0	0				40	13	1	0	0		0	0	0				CP-BLV-175	80	5	1	0	0					CP-BLV-169	320	5	1	0	0
	CP-BLV-176	640	209.82	1	1	1				CP-BLV-167 HM1	1280	76.21	1	1	1				80	42	1	1	1		0	0	0				CP-BLV-176	640	66.96	1	1	1					CP-BLV-171	240	14.14	1	0	0
	CP-BLV-178	320	16.3	1	1	1				CP-BLV-168	5	5	0	0	0				40	30	1	1	1		0	0	0				CP-BLV-178	320	5	1	0	0					CP-BLV-173	320	56.57	1	1	1
	CP-BLV-179	320	29.97	1	1	1				CP-BLV-169	320	34.96	1	1	1				80	35	1	1	1		0	0	0				CP-BLV-179	320	11.99	1	1	1					CP-BLV-175	80	5	1	0	0
	CP-BLV-180	240	45.59	1	1	1				CP-BLV-171	240	37.65	1	1	1				640	44	1	1	1		1	0	0				CP-BLV-180	240	7.21	1	0	0					CP-BLV-176	640	160	1	1	1
	CP-BLV-181	240	40.65	1	1	1				CP-BLV-173	320	165	1	1	1				20480	1361	1	1	1		1	1	1				CP-BLV-181	240	5	1	0	0					CP-BLV-178	320	5	1	0	0
	CP-BLV-182	640	21.49	1	1	1				CP-BLV-175	80	39.07	1	1	1				640	575	1	1	1		1	1	1				CP-BLV-182	640	5	1	0	0					CP-BLV-179	320	20	1	1	1
	CP-BLV-187	320	30.34	1	1	1				CP-BLV-176	640	339.14	1	1	1				640	57	1	1	1		1	0	0				CP-BLV-187	320	12.09	1	1	1					CP-BLV-180	240	40	1	1	1
	CP-BLV-188	160	5	1	0	0				CP-BLV-177 HM3	160	182.87	1	1	1				320	41	1	1	1		0	0	0				CP-BLV-188	160	5	1	0	0					CP-BLV-181	240	14.14	1	0	0
	CP-BLV-188 HM1	640	14.88	1	1	1				CP-BLV-178	320	21.2	1	1	1				320	80	1	1	1		0	0	0				CP-BLV-188 HM1	640	5	1	0	0					CP-BLV-182	640	14.14	1	0	0
	CP-BLV-189	160	31.02	1	1	1				CP-BLV-179	320	54.18	1	1	1				160	40	1	1	1		0	0	0				CP-BLV-189	160	10.6	1	1	1					CP-BLV-187	320	28.28	1	1	1
	CP-BLV-190	160	14.04	1	1	1				CP-BLV-180	240	70.14	1	1	1				320	35	1	1	1		0	0	0				CP-BLV-190	160	5	1	0	0					CP-BLV-188	160	15.87	1	0	0
	CP-BLV-191	1280	62.43	1	1	1				CP-BLV-181	240	36.35	1	1	1				320	49	1	1	1		0	0	0				CP-BLV-191	1280	6.34	1	0	0					CP-BLV-188 HM1	640	5	1	0	0
	CP-BLV-192	320	5	1	0	0				CP-BLV-182	640	52.54	1	1	1				640	218	1	1	1		1	1	1				CP-BLV-192	320	5	1	0	0					CP-BLV-189	160	14.14	1	0	0
	CP-BLV-194	640	73.87	1	1	1				CP-BLV-187	320	79.73	1	1	1				160	116	1	1	1		0	1	0				CP-BLV-194	640	33.25	1	1	1					CP-BLV-190	160	50.4	1	1	1
	CP-BLV-196	2560	56.12	1	1	1				CP-BLV-188	160	24.34	1	1	1				5120	337	1	1	1		1	1	1				CP-BLV-196	2560	15.32	1	1	1					CP-BLV-191	1280	20	1	1	1
	CP-BLV-198	320	12.3	1	1	1				CP-BLV-188 HM1	640	56.63	1	1	1				640	118	1	1	1		1	1	1				CP-BLV-198	320	5	1	0	0					CP-BLV-192	320	14.14	1	0	0
	CP-BLV-200	5120	92.09	1	1	1				CP-BLV-189	160	90.26	1	1	1				320	27	1	1	1		0	0	0				CP-BLV-200	5120	23.33	1	1	1					CP-BLV-194	640	50.4	1	1	1
	CP-BLV-203	640	37.05	1	1	1				CP-BLV-190	160	57.88	1	1	1				160	44	1	1	1		0	0	0				CP-BLV-203	640	9.38	1	0	0					CP-BLV-194 HM1	1280	31.75	1	1	1
	CP-BLV-203 HM1	1280	29.89	1	1	1				CP-BLV-191	1280	66.3	1	1	1				1280	426	1	1	1		1	1	1				CP-BLV-203 HM1	1280	12.42	1	1	1					CP-BLV-196	2560	40	1	1	1
	CP-BLV-203 HM2	160	5	1	0	0				CP-BLV-192	320	32.62	1	1	1				80	44	1	1	1		0	0	0				CP-BLV-203 HM2	160	5	1	0	0					CP-BLV-198	320	5	1	0	0
	CP-BLV-204	1280	25.4	1	1	1				CP-BLV-194	640	94.36	1	1	1				160	59	1	1	1		0	0	0				CP-BLV-204	1280	10.35	1	1	1					CP-BLV-199	5120	226.27	1	1	1
	CP-BLV-205	160	18.12	1	1	1				CP-BLV-194 HM1	1280	123.17	1	1	1				640	573	1	1	1		1	1	1				CP-BLV-205	160	5	1	0	0					CP-BLV-199 HM1	320	28.28	1	1	1
	CP-BLV-206	120	9.92	1	0	0				CP-BLV-196	2560	72.3	1	1	1				5	5	0	0	0		0	0	0				CP-BLV-206	120	5	1	0	0					CP-BLV-200	5120	80	1	1	1
	CP-BLV-207	160	4.08	1	0	0				CP-BLV-198	320	26.91	1	1	1				5	27	0	1	0		0	0	0				CP-BLV-207	160	5	1	0	0					CP-BLV-202	160	40	1	1	1
	CP-BLV-209	640	23.42	1	1	1				CP-BLV-199	5120	440.1	1	1	1				20480	2560	1	1	1		1	1	1				CP-BLV-209	640	8.61	1	0	0					CP-BLV-202 HM1	640	20	1	1	1
	CP-BLV-210	7680	328.89	1	1	1				CP-BLV-199 HM1	320	85.12	1	1	1				5	5	0	0	0		0	0	0				CP-BLV-210	7680	166.61	1	1	1					CP-BLV-203	640	12.6	1	0	0
	CP-BLV-211	240	5	1	0	0				CP-BLV-200	5120	35.02	1	1	1				160	16	1	0	0		0	0	0				CP-BLV-211	240	5	1	0	0					CP-BLV-203 HM1	1280	40	1	1	1
	CP-BLV-212	40	5	1	0	0				CP-BLV-202	160	86.46	1	1	1				1280	735	1	1	1		1	1	1				CP-BLV-212	40	5	1	0	0					CP-BLV-203 HM2	160	14.14	1	0	0
	CP-BLV-214	1280	250.66	1	1	1				CP-BLV-202 HM1	640	58.44	1	1	1				320	64	1	1	1		0	0	0				CP-BLV-214	1280	60.89	1	1	1					CP-BLV-204	1280	14.14	1	0	0
	CP-BLV-216	640	35.57	1	1	1				CP-BLV-203	640	39.49	1	1	1				640	611	1	1	1		1	1	1				CP-BLV-216	640	13.49	1	1	1					CP-BLV-205	160	14.14	1	0	0
	CP-BLV-217	160	16.84	1	1	1				CP-BLV-203 HM1	1280	222.84	1	1	1				80	26	1	1	1		0	0	0				CP-BLV-217	160	5	1	0	0					CP-BLV-206	120	5	1	0	0
	CP-BLV-220	480	37.08	1	1	1				CP-BLV-204	1280	34.42	1	1	1				320	114	1	1	1		0	1	0				CP-BLV-220	480	18.39	1	1	1					CP-BLV-207	160	5	1	0	0
	CP-BLV-225	320	37.88	1	1	1				CP-BLV-205	160	43.72	1	1	1				40	5	1	0	0		0	0	0				CP-BLV-225	320	20.76	1	1	1					CP-BLV-209	640	56.57	1	1	1
	CP-BLV-227	2560	199.05	1	1	1				CP-BLV-206	120	25.54	1	1	1				5	21	0	1	0		0	0	0				CP-BLV-227	2560	56.14	1	1	1					CP-BLV-210	7680	452.55	1	1	1
	CP-BLV-228	320	37.33	1	1	1				CP-BLV-207	160	5	1	0	0				640	106	1	1	1		1	1	1				CP-BLV-228	320	12.31	1	1	1					CP-BLV-211	240	5	1	0	0
	CP-BLV-229	160	35.48	1	1	1				CP-BLV-209	640	132.84	1	1	1				640	197	1	1	1		1	1	1				CP-BLV-229	160	14.63	1	1	1					CP-BLV-212	40	5	1	0	0
	CP-BLV-236	1280	346.98	1	1	1				CP-BLV-210	7680	1521.24	1	1	1				5120	1004	1	1	1		1	1	1				CP-BLV-236	1280	111.6	1	1	1					CP-BLV-214	1280	63.5	1	1	1
	CP-BLV-239	320	20.72	1	1	1				CP-BLV-211	240	5	1	0	0				5	5	0	0	0		0	0	0				CP-BLV-239	320	5	1	0	0					CP-BLV-216	640	20	1	1	1
	CP-BLV-240	1280	16.49	1	1	1				CP-BLV-212	40	5	1	0	0				640	106	1	1	1		1	1	1				CP-BLV-240	1280	5	1	0	0					CP-BLV-217	160	28.28	1	1	1
	CP-BLV-243	320	26.99	1	1	1				CP-BLV-214	1280	202.13	1	1	1				1280	797	1	1	1		1	1	1				CP-BLV-243	320	12.52	1	1	1					CP-BLV-220	480	40	1	1	1
	CP-BLV-246	160	46.24	1	1	1				CP-BLV-216	640	68.9	1	1	1				2560	899	1	1	1		1	1	1				CP-BLV-246	160	10.29	1	1	1					CP-BLV-225	320	40	1	1	1
	CP-BLV-247	1920	125.91	1	1	1				CP-BLV-217	160	63.61	1	1	1				160	35	1	1	1		0	0	0				CP-BLV-247	1920	52.62	1	1	1					CP-BLV-227	2560	160	1	1	1
	CP-BLV-248	60	9.63	1	0	0				CP-BLV-220	480	79.53	1	1	1				5120	1642	1	1	1		1	1	1				CP-BLV-248	60	5	1	0	0					CP-BLV-227 HM1	320	40	1	1	1
	CP-BLV-251	320	9.63	1	0	0				CP-BLV-225	320	69.82	1	1	1				1280	1658	1	1	1		1	1	1				CP-BLV-251	320	5	1	0	0					CP-BLV-228	320	20	1	1	1
	CP-BLV-252	160	35.34	1	1	1				CP-BLV-227	2560	190.11	1	1	1				5	5	0	0	0		0	0	0				CP-BLV-252	160	10.77	1	1	1					CP-BLV-228 HM3	160	14.14	1	0	0
	CP-BLV-253	2560	1248.55	1	1	1				CP-BLV-227 HM1	320	117.86	1	1	1				640	87	1	1	1		1	0	0				CP-BLV-253	2560	211.98	1	1	1					CP-BLV-229	160	20	1	1	1
	CP-BLV-254	10240	8247.99	1	1	1				CP-BLV-228	320	72.99	1	1	1				5	5	0	0	0		0	0	0				CP-BLV-254	10240	3142.72	1	1	1					CP-BLV-231	80	5	1	0	0
	CP-BLV-255	640	12.23	1	1	1				CP-BLV-228 HM3	160	24.39	1	1	1				160	66	1	1	1		0	0	0				CP-BLV-255	640	5	1	0	0					CP-BLV-233	320	40	1	1	1
	CP-BLV-256	160	9.68	1	0	0				CP-BLV-229	160	55.96	1	1	1				5	12	0	0	0		0	0	0				CP-BLV-256	160	5	1	0	0					CP-BLV-236	1280	113.14	1	1	1
	CP-BLV-258	3840	157.8	1	1	1				CP-BLV-231	80	21.59	1	1	1				640	342	1	1	1		1	1	1				CP-BLV-258	3840	50.66	1	1	1					CP-BLV-239	320	28.28	1	1	1
	CP-BLV-260	5	5	0	0	0				CP-BLV-233	320	28.33	1	1	1				160	5	1	0	0		0	0	0				CP-BLV-260	5	5	0	0	0					CP-BLV-239 HM2	160	5	1	0	0
	pashds0001	1280	267	1	1	1				CP-BLV-236	1280	314.28	1	1	1				80	5	1	0	0		0	0	0				pashds0009	960	106.97	1	1	1					CP-BLV-239 HM3	320	56.57	1	1	1
	pashds0008	80	33.53	1	1	1				CP-BLV-239	320	49.51	1	1	1				80	30	1	1	1		0	0	0				pashds0010	1280	53.59	1	1	1					CP-BLV-239 HM4	160	40	1	1	1
	pashds0009	960	293.16	1	1	1				CP-BLV-239 HM2	160	22.34	1	1	1				80	11	1	0	0		0	0	0				pashds0011	320	36.78	1	1	1					CP-BLV-240	1280	15.87	1	0	0
	pashds0010	1280	699	1	1	1				CP-BLV-239 HM3	320	141.31	1	1	1				5	5	0	0	0		0	0	0				pashds0012	2560	93.22	1	1	1					CP-BLV-242	160	14.14	1	0	0
	pashds0011	320	109.01	1	1	1				CP-BLV-239 HM4	160	165.45	1	1	1				5	5	0	0	0		0	0	0				pashds0013	640	45.35	1	1	1					CP-BLV-243	320	28.28	1	1	1
	pashds0012	2560	1145	1	1	1				CP-BLV-240	1280	47.32	1	1	1				2560	300	1	1	1		1	1	1				pashds0015	1280	93.22	1	1	1					CP-BLV-243 HM1	1280	25.2	1	1	1
	pashds0013	640	647	1	1	1				CP-BLV-242	160	25.13	1	1	1				640	308	1	1	1		1	1	1				pashds0018	640	193.55	1	1	1					CP-BLV-246	160	28.28	1	1	1
	pashds0015	1280	335.11	1	1	1				CP-BLV-243	320	53.94	1	1	1				80	32	1	1	1		0	0	0				pashds0021	40690	295.72	1	1	1					CP-BLV-247	1920	80	1	1	1
	pashds0016	2560	1880	1	1	1				CP-BLV-243 HM1	1280	104.93	1	1	1				5	5	0	0	0		0	0	0				pashus0001	960	54.18	1	1	1					CP-BLV-248	60	14.14	1	0	0
	pashds0018	640	497.12	1	1	1				CP-BLV-246	160	45.72	1	1	1				40	20	1	1	1		0	0	0				pashus0002	2560	24.53	1	1	1					CP-BLV-249	5	5	0	0	0
	pashds0019	960	763	1	1	1				CP-BLV-247	1920	205.83	1	1	1				640	363	1	1	1		1	1	1				pashus0003	2560	62.16	1	1	1					CP-BLV-251	320	40	1	1	1
	pashds0021	40690	3222	1	1	1				CP-BLV-248	60	78.6	1	1	1				160	33	1	1	1		0	0	0				pashus0004	5120	23.58	1	1	1					CP-BLV-252	160	14.14	1	0	0
	pashds0022	15410	2564	1	1	1				CP-BLV-249	5	5	0	0	0				2560	986	1	1	1		1	1	1				pashus0006	10240	397.57	1	1	1					CP-BLV-253	2560	1810.19	1	1	1
	pashds0025	160	25	1	1	1				CP-BLV-251	320	52.8	1	1	1				640	555	1	1	1		1	1	1				pashus0007	640	8.39	1	0	0					CP-BLV-253 HM1	5	5	0	0	0
	CP-HDS-028	5	5	0	0	0				CP-BLV-252	160	68.06	1	1	1				160	39	1	1	1		0	0	0				pashus0008	20580	154.09	1	1	1					CP-BLV-254	10240	452.55	1	1	1
	pashus0001	960	721	1	1	1				CP-BLV-253	2560	4285.39	1	1	1				160	163	1	1	1		0	1	0				pashus0010	2560	59.22	1	1	1					CP-BLV-254 HM1	2560	452.55	1	1	1
	pashus0002	2560	495	1	1	1				CP-BLV-253 HM1	5	5	0	0	0				5	39	0	1	0		0	0	0				pashus0011	5120	22.23	1	1	1					CP-BLV-255	640	28.28	1	1	1
	pashus0003	2560	1029	1	1	1				CP-BLV-254	10240	1920.18	1	1	1				5	31	0	1	0		0	0	0				pashus0013	640	52.57	1	1	1					CP-BLV-256	160	14.14	1	0	0
	pashus0004	5120	467	1	1	1				CP-BLV-254 HM1	2560	797.14	1	1	1				640	265	1	1	1		1	1	1				pashus0014	20480	917.34	1	1	1					CP-BLV-258	3840	40	1	1	1
	pashus0005	160	8.69	1	0	0				CP-BLV-255	640	28.94	1	1	1				1280	534	1	1	1		1	1	1				pashus0016	5120	203.62	1	1	1					CP-BLV-260	5	5	0	0	0
	pashus0006	10240	3288	1	1	1				CP-BLV-256	160	22.04	1	1	1				640	268	1	1	1		1	1	1				pashus0017	960	20.39	1	1	1					CP-BLV-260 HM4	40	28.28	1	1	1
	pashus0007	640	21.08	1	1	1				CP-BLV-258	3840	48.84	1	1	1				1280	256	1	1	1		1	1	1				pashus0018	10240	377.77	1	1	1					CP-BLV-261	5	5	0	0	0
	pashus0008	20580	3778	1	1	1				CP-BLV-260	5	5	0	0	0				5120	638	1	1	1		1	1	1				pashus0019	2560	19.45	1	1	1					CAKU-030	5	5	0	0	0
	pashus0010	2560	171.68	1	1	1				CP-BLV-260 HM4	40	122.1	1	1	1				2560	752	1	1	1		1	1	1				pashus0020	2560	101.42	1	1	1					CAKU-097	5	5	0	0	0
	pashus0011	5120	79.03	1	1	1				CP-BLV-261	5	54.05	0	1	0				640	336	1	1	1		1	1	1				pashus0023	960	12.25	1	1	1					CAKU-099	5	5	0	0	0
	pashus0012	5120	3034	1	1	1				pashds0001	1280	225	1	1	1				5	5	0	0	0		0	0	0				pashus0024	5120	29.2	1	1	1					CAKU-112	5	5	0	0	0
	pashus0013	640	128.97	1	1	1				pashds0002	1280	2538	1	1	1				320	218	1	1	1		0	1	0				pashus0025	640	93.24	1	1	1					CBKB-17	5	5	0	0	0
	pashus0014	20480	1670.63	1	1	1				pashds0003	480	115	1	1	1				40960	1690	1	1	1		1	1	1				pashus0026	640	12.59	1	1	1					CGYN-42	5	5	0	0	0
	pashus0016	5120	3402	1	1	1				pashds0004	320	5638	1	1	1				2560	466	1	1	1		1	1	1				pashus0027	320	11.73	1	1	1					CHDS-07	40	5	1	0	0
	pashus0017	960	60.03	1	1	1				pashds0005	3840	3967	1	1	1				320	46	1	1	1		0	0	0				pashus0028	10240	58.17	1	1	1					CHDS-24	5	5	0	0	0
	pashus0018	10240	3491	1	1	1				pashds0007	1280	1238	1	1	1				40	18	1	0	0		0	0	0				pashus0031	320	36.87	1	1	1					CINF-08	5	5	0	0	0
	pashus0019	2560	328	1	1	1				pashds0008	80	414	1	1	1				5	5	0	0	0		0	0	0				pashus0032	320	38.66	1	1	1					CKSK-57	5	5	0	0	0
	pashus0020	2560	3070	1	1	1				pashds0009	960	1638	1	1	1				640	326	1	1	1		1	1	1				pashus0033	240	44.8	1	1	1
	pashus0023	960	34.01	1	1	1				pashds0010	1280	514	1	1	1				40	5	1	0	0		0	0	0				pashus0034	10240	112.54	1	1	1					244
	pashus0024	5120	88.36	1	1	1				pashds0011	320	1137	1	1	1				80	46	1	1	1		0	0	0				pashus0036	15410	1022.99	1	1	1								221	145	145
	pashus0025	640	267.63	1	1	1				pashds0012	2560	1209	1	1	1				2560	737	1	1	1		1	1	1				pashus0038	2560	63.82	1	1	1
	pashus0026	640	319	1	1	1				pashds0013	640	642	1	1	1				80	33	1	1	1		0	0	0				pashus0040	5120	129.45	1	1	1						HAT >=40	HAT <40	Total	Fraction
	pashus0027	320	35.72	1	1	1				pashds0014	20	5	0	0	0				2560	95	1	1	1		1	0	0				pashus0042	120	8.42	1	0	0					VN >=20	145	0	145	1
	pashus0028	10240	188.03	1	1	1				pashds0015	1280	887	1	1	1				640	353	1	1	1		1	1	1														VN<20	76	23	99	0.232323
	pashus0029	80	9.84	1	0	0				pashds0016	2560	11007	1	1	1				5	5	0	0	0		0	0	0														Total	221	23	244	0.905738
	pashus0031	320	446	1	1	1				pashds0018	640	1100	1	1	1				1280	254	1	1	1		1	1	1				249			239	154	154					Fraction	0.656109	1	0.594262
	pashus0032	320	129.38	1	1	1				pashds0019	960	1397	1	1	1				640	288	1	1	1		1	1	1
	pashus0033	240	136.53	1	1	1				pashds0020	1280	687	1	1	1				320	480	1	1	1		0	1	0
	pashus0034	10240	1349	1	1	1				pashds0021	40690	2110	1	1	1				80	5	1	0	0		0	0	0
	pashus0036	15410	8101	1	1	1				pashds0022	15410	1882	1	1	1				160	65	1	1	1		0	0	0
	pashus0038	2560	154.25	1	1	1				pashds0023	960	215	1	1	1				40	102	1	1	1		0	1	0					HAT >=40	HAT <40	Total	Fraction
	pashus0039	80	23.94	1	1	1				pashds0025	160	34	1	1	1				81920	2560	1	1	1		1	1	1				PN80 >=10	154	0	154	1
	pashus0040	5120	357.78	1	1	1				pashds0026	80	84	1	1	1				80	104	1	1	1		0	1	0				PN80<10	85	10	95	0.11
	pashus0042	120	22.96	1	1	1				pashds0027	1920	3748	1	1	1				40	5	1	0	0		0	0	0				Total	239	10	249	0.95
	pashus0045	640	937	1	1	1				CP-HDS-028	5	5	0	0	0				320	65	1	1	1		0	0	0				Fraction	0.64	1	0.62
										pashus0001	960	744	1	1	1				5	5	0	0	0		0	0	0
										pashus0002	2560	620	1	1	1				160	25	1	1	1		0	0	0
	261			250	223	223				pashus0003	2560	1118	1	1	1				1280	561	1	1	1		1	1	1
										pashus0004	5120	413	1	1	1				640	231	1	1	1		1	1	1
										pashus0005	160	49	1	1	1				160	27	1	1	1		0	0	0
		HAT >=40	HAT <40	Total	Fraction					pashus0006	10240	3491	1	1	1				80	54	1	1	1		0	0	0
	PN50 >=10	223	0	223	1					pashus0007	640	191	1	1	1				40	31	1	1	1		0	0	0
	PN50<10	27	11	38	0.29					pashus0008	20580	9637	1	1	1				640	376	1	1	1		1	1	1
	Total	250	11	261	0.96					pashus0010	2560	1636	1	1	1				160	200	1	1	1		0	1	0
	Fraction	0.89	1	0.89						pashus0011	5120	1237	1	1	1				5	5	0	0	0		0	0	0
										pashus0012	5120	3256	1	1	1				1280	538	1	1	1		1	1	1
										pashus0013	640	828	1	1	1				160	31	1	1	1		0	0	0
										pashus0014	20480	20064	1	1	1				640	698	1	1	1		1	1	1
										pashus0016	5120	3933	1	1	1				320	71	1	1	1		0	0	0
										pashus0017	960	607	1	1	1				320	73	1	1	1		0	0	0
										pashus0018	10240	4437	1	1	1				80	47	1	1	1		0	0	0
										pashus0019	2560	264	1	1	1				160	195	1	1	1		0	1	0
										pashus0020	2560	3659	1	1	1				320	29	1	1	1		0	0	0
										pashus0023	960	59	1	1	1				320	70	1	1	1		0	0	0
										pashus0024	5120	427	1	1	1				80	92	1	1	1		0	0	0
										pashus0025	640	1641	1	1	1				320	245	1	1	1		0	1	0
										pashus0026	640	244	1	1	1				160	19	1	0	0		0	0	0
										pashus0027	320	531	1	1	1				160	35	1	1	1		0	0	0
										pashus0028	10240	7059	1	1	1				320	170	1	1	1		0	1	0
										pashus0029	80	50	1	1	1				5	25	0	1	0		0	0	0
										pashus0030	5120	279	1	1	1				2560	138	1	1	1		1	1	1
										pashus0031	320	327	1	1	1				40	5	1	0	0		0	0	0
										pashus0032	320	793	1	1	1				320	387	1	1	1		0	1	0
										pashus0033	240	368	1	1	1				640	58	1	1	1		1	0	0
										pashus0034	10240	1241	1	1	1				320	41	1	1	1		0	0	0
										pashus0036	15410	8075	1	1	1				640	50	1	1	1		1	0	0
										pashus0038	2560	1396	1	1	1				640	16	1	0	0		1	0	0
										pashus0039	80	121	1	1	1				320	106	1	1	1		0	1	0
										pashus0040	5120	2262	1	1	1				160	74	1	1	1		0	0	0
										pashus0041	1280	197	1	1	1				320	47	1	1	1		0	0	0
										pashus0042	120	272	1	1	1				80	35	1	1	1		0	0	0
										pashus0043	640	49	1	1	1				5	5	0	0	0		0	0	0
										pashus0044	5120	1440	1	1	1				5	5	0	0	0		0	0	0
										pashus0045	640	1522	1	1	1				5	5	0	0	0		0	0	0
										pashus0046	1920	4583	1	1	1				320	42	1	1	1		0	0	0
										pashus0051	1280	793	1	1	1				160	20	1	1	1		0	0	0
										pashus0052	640	237	1	1	1				640	260	1	1	1		1	1	1
										pashus0055	80	131	1	1	1				160	20	1	1	1		0	0	0
										pashus0056	1280	1624	1	1	1				320	411	1	1	1		0	1	0
										CAKU-003	5	5	0	0	0				160	78	1	1	1		0	0	0
										CAKU-008	5	5	0	0	0				1280	141	1	1	1		1	1	1
										CAKU-030	5	5	0	0	0				5	17	0	0	0		0	0	0
										CAKU-046	5	5	0	0	0				1280	556	1	1	1		1	1	1
										CAKU-097	5	5	0	0	0				10240	928	1	1	1		1	1	1
										CAKU-099	5	13	0	0	0				2560	451	1	1	1		1	1	1
										CAKU-112	5	5	0	0	0				40	5	1	0	0		0	0	0
										CBKB-02	5	5	0	0	0				5	5	0	0	0		0	0	0
										CBKB-15	5	5	0	0	0				40	22	1	1	1		0	0	0
										CBKB-17	5	5	0	0	0				160	74	1	1	1		0	0	0
										CBKB-40	5	5	0	0	0				40	5	1	0	0		0	0	0
										CBLV-32	5	5	0	0	0				640	58	1	1	1		1	0	0
										CBLV-68	5	5	0	0	0				160	45	1	1	1		0	0	0
										CBLV-69	5	5	0	0	0				2560	360	1	1	1		1	1	1
										CGYN-06	5	5	0	0	0				320	359	1	1	1		0	1	0
										CGYN-15	5	5	0	0	0				1280	462	1	1	1		1	1	1
										CGYN-42	5	5	0	0	0				640	375	1	1	1		1	1	1
										CGYN-44	5	5	0	0	0				5	5	0	0	0		0	0	0
										CHDS-02	5	5	0	0	0				40	5	1	0	0		0	0	0
										CHDS-07	40	35	1	1	1				1280	226	1	1	1		1	1	1
										CHDS-20	5	5	0	0	0				160	70	1	1	1		0	0	0
										CHDS-21	5	5	0	0	0				80	5	1	0	0		0	0	0
										CHDS-24	5	19	0	0	0				160	41	1	1	1		0	0	0
										CHDS-27	5	5	0	0	0				80	264	1	1	1		0	1	0
										CHDS-28	5	5	0	0	0				80	63	1	1	1		0	0	0
										CHDS-49	5	5	0	0	0				160	192	1	1	1		0	1	0
										CINF-08	5	8	0	0	0				160	30	1	1	1		0	0	0
										CINF-13	5	5	0	0	0				320	32	1	1	1		0	0	0
										CINF-43	5	5	0	0	0				320	39	1	1	1		0	0	0
										CINF-48	5	5	0	0	0				5	5	0	0	0		0	0	0
										CKSK-02	5	5	0	0	0				5	5	0	0	0		0	0	0
										CKSK-26	5	5	0	0	0				320	62	1	1	1		0	0	0
										CKSK-57	5	11	0	0	0				2560	268	1	1	1		1	1	1
										CLUN-12	5	5	0	0	0				5	5	0	0	0		0	0	0
										CLUN-23	5	20	0	1	0				5	5	0	0	0		0	0	0
										CLUN-31	5	5	0	0	0				40	5	1	0	0		0	0	0
										CLUN-40	5	5	0	0	0				5	5	0	0	0		0	0	0
										CMIA-06	5	5	0	0	0				640	229	1	1	1		1	1	1
										CMIA-12	5	5	0	0	0				5	5	0	0	0		0	0	0
										CMIO-09	5	5	0	0	0				160	233	1	1	1		0	1	0
																			320	100	1	1	1		0	0	0
																			5	5	0	0	0		0	0	0
										345			290	278	274				5	5	0	0	0		0	0	0
																			320	45	1	1	1		0	0	0
																			160	81	1	1	1		0	0	0
											HAT >=40	HAT <40	Total	Fraction					80	31	1	1	1		0	0	0
										MN>=20	274	4	278	0.985612					160	44	1	1	1		0	0	0
										MN<20	16	51	67	0.761194					640	43	1	1	1		1	0	0
										Total	290	55	345	0.84058					1280	2560	1	1	1		1	1	1
										Fraction	0.944828	0.927273	0.805797						2560	1475	1	1	1		1	1	1
																			80	19	1	0	0		0	0	0
																			640	287	1	1	1		1	1	1
																			160	38	1	1	1		0	0	0
																			5	5	0	0	0		0	0	0
																			320	67	1	1	1		0	0	0
																			320	67	1	1	1		0	0	0
																			2560	394	1	1	1		1	1	1
																			5	5	0	0	0		0	0	0
																			320	35	1	1	1		0	0	0
																			40	18	1	0	0		0	0	0
																			5	5	0	0	0		0	0	0
																			40	5	1	0	0		0	0	0
																			640	236	1	1	1		1	1	1
																			5	5	0	0	0		0	0	0
																			80	37	1	1	1		0	0	0
																			160	5	1	0	0		0	0	0
																			5120	1841	1	1	1		1	1	1
																			320	214	1	1	1		0	1	0
																			320	366	1	1	1		0	1	0
																			640	441	1	1	1		1	1	1
																			5	5	0	0	0		0	0	0
																			1280	536	1	1	1		1	1	1
																			5120	448	1	1	1		1	1	1
																			640	142	1	1	1		1	1	1
																			5	5	0	0	0		0	0	0
																			5	5	0	0	0		0	0	0
																			640	17	1	0	0		1	0	0
																			5	5	0	0	0		0	0	0
																			5	5	0	0	0		0	0	0
																			5	5	0	0	0		0	0	0
																			1280	568	1	1	1		1	1	1
																			640	210	1	1	1		1	1	1
																			1280	404	1	1	1		1	1	1
																			640	74	1	1	1		1	0	0
																			160	127	1	1	1		0	1	0
																			80	33	1	1	1		0	0	0
																			320	71	1	1	1		0	0	0
																			40	5	1	0	0		0	0	0
																			80	16	1	0	0		0	0	0
																			2560	838	1	1	1		1	1	1
																			80	41	1	1	1		0	0	0
																			320	69	1	1	1		0	0	0
																			640	43	1	1	1		1	0	0
																			1280	545	1	1	1		1	1	1
																			80	21	1	1	1		0	0	0
																			320	117	1	1	1		0	1	0
																			160	41	1	1	1		0	0	0
																			80	33	1	1	1		0	0	0
																			320	42	1	1	1		0	0	0
																			40	5	1	0	0		0	0	0
																			160	54	1	1	1		0	0	0
																			320	95	1	1	1		0	0	0
																			1280	136	1	1	1		1	1	1
																			40	5	1	0	0		0	0	0
																			5120	414	1	1	1		1	1	1
																			160	41	1	1	1		0	0	0
																			320	37	1	1	1		0	0	0
																			160	28	1	1	1		0	0	0
																			320	172	1	1	1		0	1	0
																			320	171	1	1	1		0	1	0
																			80	21	1	1	1		0	0	0
																			160	29	1	1	1		0	0	0
																			80	23	1	1	1		0	0	0
																			640	440	1	1	1		1	1	1
																			80	47	1	1	1		0	0	0
																			420		335	296	290		118	135	101
																				HAT >=40	HAT <40	Total	Fraction			HAT >480	HAT <480	Total	Fraction
																			MN>=20	290	6	296			MN>100	101	34	135	0.748148
																			MN<20	45	79	124			MN<100	17	286	285
																			Total	335	85	420			Total	118	302	420
																			Fraction						Fraction	0.855932
[truncated: 3 more columns]

## Sheet: Figure 2&Table 3
Seroneg vacc																									Infected
Older adults
No	ID	Wuhan HAT titration			N501Y HAT titration			B1351 HAT titration			P1 HAT titration			B1.617.2 HAT titration											NO	Subject ID	Wuhan HAT titration	N501Y HAT titration	B1351 HAT titration	P1 HAT titration	B1.617.2 HAT titration
		T0	T1	T2	T0	T1	T2	T0	T1	T2	T0	T1	T2	T0	T1	T2				T1	T2	Total (N)			1	CP-BLV-002	5	5	5	5	5
1	cv-EID-004		5	640		5	640		5	640		5	640		5	320		Wuhan	Responders >=40	28	70	89			2	CP-BLV-003	640	640	640	640	480
2	cv-EID-007		5	160		5	160		5	80		5	80		5	80			Percent	31.4607	78.6517				3	CP-BLV-004	1280	1280	160	160	960						Total (N)
3	cv-EID-008		5	5		5	5		5	5		5	5		5	5		N501Y	Responders >=40	26	68				4	CP-BLV-006	1280	640	120	120	640			Wuhan	Responders >=40	289	307
4	cv-EID-011		5	80		5	80		5	5		5	5		5	5			Percent	29.2135	76.4045				5	CP-BLV-007	1280	480	80	240	1280				Percent	94.1368
5	cv-EID-013		5	240		5	320		5	160		5	160		5	160		B1351	Responders >=40	18	55				6	CP-BLV-008	320	320	160	240	80			N501Y	Responders >=40	284
6	cv-EID-015		5	5		5	5		5	5		5	5		5	5			Percent	20.2247	61.7978				7	CP-BLV-009	2560	1280	960	320	1280				Percent	92.5081
7	cv-EID-016		5	5		5	5		5	5		5	5		5	5		P1	Responders >=40	22	52				8	CP-BLV-010	480	320	80	40	80			B1351	Responders >=40	233
8	cv-EID-017		5	80		5	80		5	5		5	5		5	60			Percent	24.7191	58.427				9	CP-BLV-011	320	240	80	80	160				Percent	75.8958
9	cv-EID-018		5	160		40	160		5	80		5	120		5	80		B1.617.2	Responders >=40	21	64				10	CP-BLV-011 HM1	640	480	320	480	320			P1	Responders >=40	209
10	cv-EID-019	5	40	160		5	160		5	120		5	160		5	160			Percent	23.5955	71.9101				11	CP-BLV-013	640	480	240	320	320				Percent	68.0782
11	cv-EID-020		5	5		5	5		5	5		5	5		5	5									12	CP-BLV-015	120	80	40	40	40			B1.617.2	Responders >=40	253
12	cv-EID-022		160	320		160	320		160	320		160	320		80	320									13	CP-BLV-016	1280	1280	320	320	640				Percent	82.4104
13	cv-EID-024	5	5	1280		5	1280		5	640		5	640		5	480									14	CP-BLV-017	1280	1280	320	80	1920
14	cv-EID-025		5	160		5	160		5	80		5	80		5	160									15	CP-BLV-018	480	160	160	60	120
15	cv-eid-026		5	40		5	160		5	160		5	160		5	120									16	CP-BLV-019	540	320	320	320	320
16	cv-eid-027		5	640		5	480		5	160		5	240		5	320									17	CP-BLV-020	320	320	160	60	240
17	cv-EID-028		80	5		80	40		80	40		80	5		160	5									18	CP-BLV-021	160	160	120	40	120
18	cv-EID-029		5	80		5	80		5	5		5	80		5	60									19	CP-BLV-021 HM1	5120	3840	640	640	2560
19	cv-eid-030		80	320		80	320		5	160		20	160		40	160									20	CP-BLV-021 HM2	160	80	40	40	60
20	cv-EID-031		5	160		5	80		5	5		5	80		5	80									21	CP-BLV-022	240	640	120	320	480
21	cv-EID-032		5	240		5	320		5	5		5	5		5	160									22	CP-BLV-023	640	320	320	320	320
22	cv-EID-033		160	640		160	640		80	320		80	320		60	640									23	CP-BLV-023 HM1	1920	1280	80	60	160
23	cv-EID-034		80	240		80	320		80	80		80	160		40	160									24	CP-BLV-024	20	40	60	5	5
24	cv-EID-035		5	5		5	5		5	5		5	5		5	60									25	CP-BLV-026	5	5	5	5	5
25	cv-EID-036		5	80		5	80		5	5		5	5		5	60									26	CP-BLV-027	160	320	40	5	80
26	cv-EID-037	5	480	1280		320	1280		320	640		240	1280		240	1280									27	CP-BLV-028	5120	3840	640	1280	2560
27	cv-EID-039		80	320		80	640		5	160		5	160		5	160									28	CP-BLV-029	2560	640	320	320	80
28	cv-EID-040		5	80		5	320		5	80		5	5		5	40									29	CP-BLV-030	640	1280	40	60	960
29	cv-EID-041		5	80		5	80		5	5		5	5		5	40									30	CP-BLV-032	1280	1280	160	120	2560
30	cv-EID-042		40	640		5	960		5	640		5	480		80	320									31	CP-BLV-032 HM1	320	320	320	160	120
31	cv-EID-043		640	160		640	240		480	160		480	160		320	160									32	CP-BLV-034	640	640	480	480	480
32	cv-EID-044		5	5		5	5		5	5		5	5		5	5									33	CP-BLV-035	40	80	160	80	40
33	cv-EID-045		5	40		5	5		5	40		5	40		5	40									34	CP-BLV-036	320	160	120	40	120
34	cv-EID-046		5	640		5	640		5	320		5	320		5	320									35	CP-BLV-037	80	20	5	5	60
35	cv-EID-047	5	120	320	5	80	320	5	80	160	5	40	240	5	40	160									36	CP-BLV-038	320	320	80	40	120
36	cv-EID-048		40	320		5	320		5	160		5	160		5	160									37	CP-BLV-040	160	60	5	5	5
37	cv-EID-049		80	120		80	162		80	80		80	5		60	80									38	CP-BLV-041	1280	640	320	240	480
38	cv-EID-050		5	5		5	5		5	5		5	5		5	5									39	CP-BLV-042	20	5	5	5	5
39	cv-EID-051		5	80		5	80		5	160		5	160		5	5									40	CP-BLV-043	160	120	80	5	40
40	cv-EID-052		320	640		320	1280		320	320		160	320		240	640									41	CP-BLV-044	640	320	160	80	120
41	cv-EID-053		80	160		80	160		80	160		80	160		40	80									42	CP-BLV-045	5120	2560	1280	1280	1280
42	cv-EID-061		5	240		5	320		5	160		5	160		5	320									43	CP-BLV-046	1280	640	320	640	640
43	cv-EID-062		5	320		5	320		5	160		5	120		5	80									44	CP-BLV-048	320	320	60	80	120
44	cv-EID-063		5	40		5	5		5	5		5	5		5	5									45	CP-BLV-049	320	160	60	20	160
45	cv-EID-064		5	5		5	5		5	5		5	5		5	5									46	CP-BLV-050	40	40	40	5	5
46	cv-EID-065		5	20		5	20		5	320		5	480		5	5									47	CP-BLV-053	320	320	80	80	240
47	cv-EID-66		5	40		5	5		5	5		5	5		5	5									48	CP-BLV-057	2560	1920	2560	2560	1280
48	cv-EID-067		5	160		5	160		5	160		5	160		5	120									49	CP-BLV-057 HM1	160	160	240	60	80
49	cv-EID-068		120	320		80	320		160	160		160	160		60	160									50	CP-BLV-058	10240	10240	1920	2560	5120
50	cv-EID-069		80	240		80	160		5	80		40	80		20	120									51	CP-BLV-059	240	280	160	60	320
51	cv-EID-070		5	5		5	5		5	5		5	5		5	5									52	CP-BLV-060	320	160	80	40	240
52	cv-EID-071		5	5		5	5		5	5		5	5		5	5									53	CP-BLV-061	120	40	5	5	5
53	cv-EID-072		5	240		5	320		5	120		5	160		5	120									54	CP-BLV-062	640	160	120	40	160
54	cv-EID-073	5	5	5		5	5		5	5		5	5		5	5									55	CP-BLV-064	320	160	5	20	40
55	cv-EID-074		160	640		80	640		80	320		80	640		40	320									56	CP-BLV-065	20	5	5	5	5
56	cv-EID-075		5	5		5	5		5	5		5	5		5	5									57	CP-BLV-067	320	160	80	40	160
57	cv-EID-076	5	5	320		5	320		5	160		5	160		5	160									58	CP-BLV-068	640	1280	5120	5120	960
58	cv-EID-078		5	160		5	160		5	5		5	5		5	60									59	CP-BLV-069	480	320	40	5	160
59	cv-EID-079		320	80		320	80		160	5		160	5		160	20									60	CP-BLV-069 HM1	240	160	40	20	60
60	cv-EID-080		5	160		5	160		5	80		5	80		5	80									61	CP-BLV-069 HM3	100	80	80	40	60
61	cv-EID-081		5	5		5	5		5	5		5	5		5	5									62	CP-BLV-070	10240	5120	320	480	320
62	cv-EID-82		5	40		5	60		5	5		5	5		5	40									63	CP-BLV-071	640	640	40	5	120
63	cv-EID-083		5	5		5	5		5	5		5	5		5	5									64	CP-BLV-072	80	120	60	5	5
64	cv-EID-084		240	640		160	320		160	320		160	240		240	320									65	CP-BLV-072 HM2	640	480	120	120	480
65	cv-eid-085		5	320		5	160		5	80		5	80		5	60									66	CP-BLV-073	2560	1920	80	80	960
66	cv-EID-086		5	160		5	80		5	5		5	5		5	40									67	CP-BLV-074	640	1280	160	240	640
67	cv-EID-087		5	320		5	160		5	80		5	80		5	160									68	CP-BLV-074 HM1	1280	640	5	5	40
68	cv-eid-088		1280	2560		1280	2560		640	640		640	1280		640	960									69	CP-BLV-075	80	40	5	5	5
69	cv-eid-301	5	5	80	5	5	80	5	5	5	5	5	5	5	5	5									70	CP-BLV-075 HM2	180	80	80	5	40
70	cv-eid-302	5	80	160	5	60	80	5	40	5	5	40	5	5	5	60									71	CP-BLV-076	320	640	320	60	60
71	cv-eid-303	5	5	640	5	5	640	5	5	160	5	5	160	5	5	320									72	CP-BLV-077	640	320	320	240	320
72	cv-eid-304	5	5	320	5	5	640	5	5	320	5	5	320	5	5	160									73	CP-BLV-078	640	640	320	60	240
73	cv-eid-305	5	80	320	5	80	640	5	5	240	5	60	160	5	5	160									74	CP-BLV-079	1280	320	80	640	960
74	cv-eid-306	5	5	5	5	5	5	5	5	5	5	5	5	5	5	5									75	CP-BLV-081	160	40	80	60	40
75	cv-eid-307	5	80	320	5	80	320	5	5	160	5	40	240	5	5	160									76	CP-BLV-082	320	320	160	120	160
76	cv-eid-308	5	5	80	5	5	80	5	5	5	5	5	5	5	5	20									77	CP-BLV-083	2560	1280	160	120	320
77	cv-eid-313	5	320	2560	5	320	1280	5	320	640	5	320	640	5	160	640									78	CP-BLV-083 HM1	320	20	40	5	40
78	cv-eid-314	5	160	1280	5	160	1280	5	5	1280	5	60	1280	5	40	1280									79	CP-BLV-084	320	640	20	20	320
79	cv-eid-315	5	5	5	5	5	5	5	5	5	5	5	5	5	5	5									80	CP-BLV-085	160	80	40	40	60
80	cv-eid-316	5	5	320	5	5	320	5	5	160	5	5	160	5	5	160									81	CP-BLV-086	640	320	240	240	60
81	cv-eid-317	5	5	320	5	5	160	5	5	5	5	5	5	5	5	160									82	CP-BLV-087	160	80	20	40	80
82	cv-eid-319	5	5	160	5	5	160	5	5	160	5	5	120	5	5	60									83	CP-BLV-088	3840	1280	240	320	240
83	cv-eid-325	5	5	5	5	20	5	5	5	5	5	5	5	5	5	5									84	CP-BLV-088 HM1	5	5	5	5	5
84	cv-eid-326	5	5	1280	5	5	1280	5	5	640	5	5	960	5	5	320									85	CP-BLV-089	320	160	40	5	120
85	cv-eid-327	5	160	320	5	80	240	5	5	80	5	5	160	5	60	80									86	CP-BLV-090	80	80	40	5	80
86	cv-eid-328	5	5	80	5	5	80	5	5	80	5	5	5	5	5	40									87	CP-BLV-090 HM1	160	60	20	5	80
87	cv-eid-329	5	5	160	5	5	320	5	5	160	5	5	160	5	5	320									88	CP-BLV-091	320	640	160	160	120
88	cv-eid-330	5	5	160	5	5	80	5	5	80	5	5	5	5	5	40									89	CP-BLV-092	240	160	160	240	160
89	cv-eid-331	5	320	320	5	320	320	5	320	160	5	240	160	5	160	160									90	CP-BLV-092 HM1	160	160	120	80	120
																									91	CP-BLV-093	120	80	40	5	80
																									92	CP-BLV-093 HM3	80	60	5	5	60
Younger adults																									93	CP-BLV-094	160	320	120	5	5
1	cakuav003	5	160	640	5	160	640	5	160	320	5	80	320	5	160	640				T1	T2	Totalt (N)			94	CP-BLV-095	5120	5120	60	60	2560
2	cakuav005		80	160		40	80		5	80		5	80		40	120		Wuhan	Responders >=40	228	308	309			95	CP-BLV-097	160	160	60	5	80
3	cakuav007		160	320		80	160		80	160		80	160		80	160			Prosent	73.7864	99.6764				96	CP-BLV-099	1280	640	80	20	320
4	cakuav011		480	640		320	320		320	480		240	320		320	640		N501Y	Responders >=40	177	307				97	CP-BLV-099 HM1	1280	640	40	60	960
5	cakuav012	5	20	160	5	80	160	5	5	160	5	5	60	5	40	80			Prosent	57.2816	99.3528				98	CP-BLV-100	5120	5120	640	320	2560
6	cakuav016		5	80		5	40		5	40		5	40		5	40		B1351	Responders >=40	168	298				99	CP-BLV-102	40	5	5	5	5
7	cakuav018		80	640		40	480		40	320		40	320		60	480			Prosent	54.3689	96.4401				100	CP-BLV-103	160	120	80	5	60
8	cakuav027		120	320		80	240		40	160		40	120		80	240		P1	Responders >=40	171	299				101	CP-BLV-104	60	40	40	40	5
9	cakuav029		40	240		40	160		20	80		5	120		5	160			Prosent	55.3398	96.7638				102	CP-BLV-105	320	80	40	5	120
10	cakuav033	5	320	320	5	320	240	5	5	5	5	5	5	5	240	160		B1.617.2	Responders >=40	204	309				103	CP-BLV-107	640	640	160	160	480
11	cakuav055		60	160		5	80		5	80		5	80		20	80			Prosent	66.0194	100				104	CP-BLV-107 HM1	640	640	320	320	640
12	cakuav057		320	320		160	320		160	240		160	160		160	240									105	CP-BLV-108	320	80	5	5	40
13	cakuav060		160	160		80	160		80	160		80	160		80	160									106	CP-BLV-109	2560	1920	1280	1280	1280
14	cakuav063		160	320		80	160		80	160		80	160		80	160									107	CP-BLV-110	960	640	320	240	640
15	cakuav064		320	320		160	160		160	160		160	160		160	160									108	CP-BLV-113	5	5	5	5	5
16	cakuav075		320	320		160	320		160	240		160	160		160	320									109	CP-BLV-115	1280	640	40	5	120
17	cakuav076		5	160		5	160		5	80		5	80		5	160									110	CP-BLV-116	640	640	80	80	480
18	cakuav078		20	80		5	60		5	5		5	5		5	60									111	CP-BLV-117	80	60	40	5	40
19	cakuav089		120	320		60	320		80	160		80	240		80	320									112	CP-BLV-118	640	80	5	20	640
20	cakuav091		80	160		5	80		5	80		5	80		5	160									113	CP-BLV-120	2560	480	320	320	320
21	cakuav092		40	320		5	120		20	80		5	80		20	320									114	CP-BLV-121	320	160	160	120	160
22	cakuav095		20	160		5	80		5	80		5	80		5	160									115	CP-BLV-122	240	160	80	80	80
23	cakuav101	5	80	320	5	120	160	5	160	160	5	60	160	5	80	320									116	CP-BLV-123	5120	3840	2560	1280	1280
24	cakuav103		80	160		40	120		40	80		40	80		640	1280									117	CP-BLV-124	320	160	160	80	80
25	cakuav105		5	160		5	160		5	160		5	160		5	160									118	CP-BLV-125	160	80	5	5	5
26	cakuav108		20	160		5	80		5	80		5	40		20	80									119	CP-BLV-126	160	80	40	5	40
27	cakuav111		80	160		40	80		40	80		40	80		40	160									120	CP-BLV-127	120	80	40	5	60
28	cakuav114		5	160		5	80		5	80		5	80		5	160									121	CP-BLV-128	480	160	20	20	80
29	cakuav117		5	160		5	80		5	80		5	80		5	80									122	CP-BLV-130	40	80	20	5	5
30	cakuav120		160	320		80	240		160	160		160	240		160	160									123	CP-BLV-133	40	80	40	20	5
31	cakuav125		240	320		80	160		160	240		160	160		160	320									124	CP-BLV-134	2560	1280	160	240	1280
32	cakuav127		120	240		80	160		40	160		80	160		80	160									125	CP-BLV-136	40	5	5	5	5
33	cakuav144		240	640		160	320		320	320		160	320		160	320									126	CP-BLV-137	320	80	60	20	80
34	cakuav154		5	160		5	80		5	80		5	40		5	160									127	CP-BLV-138	20580	10240	640	640	2560
35	cakuav155		60	80		5	80		20	40		5	40		20	80									128	CP-BLV-139	20	5	5	5	5
36	cakuav171		160	320		80	160		80	160		80	160		160	320									129	CP-BLV-140	640	320	20	20	320
37	cgynav008		40	160		5	240		120	320		160	320		5	120									130	CP-BLV-141	240	160	160	80	120
38	cgynav009		160	320		80	160		80	80		120	160		160	160									131	CP-BLV-142	960	640	640	640	320
39	cgynav023		80	320		40	120		40	160		60	160		60	240									132	CP-BLV-143	320	120	80	40	80
40	cgynav038		5	160		5	80		5	80		5	80		5	80									133	CP-BLV-143 HM1	5	5	5	5	5
41	cgynav043		5	160		5	80		5	80		5	80		5	160									134	CP-BLV-144	1280	930	40	40	640
42	cinfav002		80	160		40	160		40	80		40	80		40	120									135	CP-BLV-145	80	40	5	5	5
43	cinfav008		320	480		320	240		320	320		320	320		320	320									136	CP-BLV-146	640	640	320	320	640
44	cinfav012		60	640		5	320		20	320		20	320		40	320									137	CP-BLV-146 HM1	2560	2560	320	320	960
45	cinfav020		640	640		160	320		240	320		320	320		320	320									138	CP-BLV-147	640	160	20	5	80
46	cinfav021		40	240		5	160		5	80		5	80		5	80									139	CP-BLV-148	320	160	80	40	160
47	cinfav022	5	120	320	5	160	160	5	160	160	5	160	160	5	160	320									140	CP-BLV-151	640	640	160	120	320
48	cinfav023	5	160	160	5	160	160	5	160	160	5	80	160	5	120	480									141	CP-BLV-151 HM2	640	480	320	320	640
49	cinfav026		5	120		5	80		5	40		5	40		5	80									142	CP-BLV-152	40	5	5	5	5
50	cinfav027		160	320		80	160		80	160		80	160		80	320									143	CP-BLV-153	320	120	120	160	120
51	cinfav028		80	320		60	160		40	160		40	120		60	160									144	CP-BLV-154	10240	30720	80	80	5120
52	cinfav030		40	640		20	480		40	320		40	320		20	640									145	CP-BLV-155	10240	7680	640	640	10240
53	cinfav033		160	320		160	240		640	320		320	320		80	320									146	CP-BLV-156	80	5	5	5	5
54	cinfav034		5	160		5	80		5	80		5	40		5	80									147	CP-BLV-157	1280	1280	320	320	640
55	cinfav036		40	80		5	120		5	80		5	20		5	80									148	CP-BLV-158	80	40	40	5	40
56	cinfav037		640	320		640	160		640	320		640	320		640	240									149	CP-BLV-159	320	160	80	60	160
57	cinfav049		80	320		40	160		20	160		40	160		40	160									150	CP-BLV-160	240	160	80	40	60
58	cinfav056	5	80	160	5	80	160	5	5	160	5	5	160	5	40	640									151	CP-BLV-161	160	80	5	5	5
59	cinfav062	5	160	160	5	160	160	5	160	160	5	80	160	5	160	640									152	CP-BLV-161 HM1	80	60	5	5	5
60	cinfav076		320	640		160	320		160	320		160	320		160	320									153	CP-BLV-162	240	80	5	5	80
61	ckskav016		40	160		5	80		5	80		5	80		5	80									154	CP-BLV-163	640	320	160	120	240
62	ckskav022		160	640		160	320		120	320		80	480		160	320									155	CP-BLV-164	480	160	80	80	240
63	ckskav024	5	5	160		20	240	5	5	5	5	5	80		60	240									156	CP-BLV-165	640	1280	1280	960	1280
64	ckskav025		160	480		5	160		80	160		80	160		5	160									157	CP-BLV-166	320	320	60	40	80
65	ckskav029	5	160	160		80	80	5	160	160	5	80	80		80	160									158	CP-BLV-167	80	60	5	5	5
66	ckskav036		40	320		240	320		5	160		5	160		160	320									159	CP-BLV-167 HM1	1280	1280	120	120	240
67	ckskav037	5	5	120		5	120	5	5	160	5	5	40		5	160									160	CP-BLV-168	20	5	5	5	5
68	ckskav038	5	5	160	5	5	160	5	5	5	5	5	80	5	5	80									161	CP-BLV-169	320	160	20	40	320
69	ckskav049		160	480		80	320		80	160		80	160		80	320									162	CP-BLV-171	240	160	40	80	80
70	ckskav050	5	160	160	5	160	160	5	160	160	5	80	80	5	160	320									163	CP-BLV-173	320	480	80	60	160
71	ckskav051		40	320		5	240		5	160		5	160		5	320									164	CP-BLV-175	80	80	5	5	5
72	ckskav054	5	5	120	5	5	160	5	5	160	5	5	40	5	20	240									165	CP-BLV-176	640	480	320	240	320
73	ckskav059		5	120		5	80		5	40		5	40		5	80									166	CP-BLV-177	40	20	5	5	5
74	ckskav065		80	160		40	160		40	160		40	160		40	160									167	CP-BLV-177 HM3	160	160	80	160	80
75	ckskav066		160	320		40	160		40	80		20	120		20	160									168	CP-BLV-178	320	320	320	320	160
76	ckskav074		160	240		80	160		40	80		40	80		40	160									169	CP-BLV-179	320	160	5	20	80
77	ckskav075		240	640		160	320		80	320		80	320		160	640									170	CP-BLV-180	240	160	60	80	80
78	ckskav076	5	80	160	5	5	160	5	5	160	5	5	120	5	40	320									171	CP-BLV-181	240	120	5	5	5
79	ckskav080		320	480		160	320		320	320		160	320		160	320									172	CP-BLV-182	640	320	160	80	160
80	ckskav081	5	160	160	5	160	160	5	160	160	5	160	160	5	640	640									173	CP-BLV-187	320	480	60	120	320
81	ckskav090		40	160		5	80		5	80		5	80		40	160									174	CP-BLV-188	160	160	5	5	5
82	ckskav093		5	320		5	320		5	160		5	320		5	320									175	CP-BLV-188 HM1	640	320	20	5	320
83	clunav032	5	5	160	5	5	160	5	5	160	5	5	60	5	5	120									176	CP-BLV-189	160	160	160	320	40
84	clunav036		5	160		5	160		5	80		5	80		5	160									177	CP-BLV-190	160	80	5	5	40
85	clunav041		80	160		40	120		40	80		40	80		80	160									178	CP-BLV-191	1280	1920	80	80	1280
86	cmioav019	5	5	80	5	5	120	5	5	80	5	5	5	5	5	160									179	CP-BLV-192	320	480	20	40	60
87	cmiaav004		5	160		5	80		5	40		5	40		5	80									180	CP-BLV-194	640	960	40	80	160
88	cmiaav005		320	320		320	320		320	240		320	320		320	320									181	CP-BLV-194 HM1	1280	640	320	40	320
89	cmiaav008		40	160		5	80		5	80		5	80		5	160									182	CP-BLV-196	2560	10240	160	40	2560
90	cmiaav009		5	320		5	320		5	160		5	160		5	320									183	CP-BLV-197	80	60	40	5	5
91	cmiaav010		80	320		80	320		120	320		80	320		80	320									184	CP-BLV-198	320	160	80	40	40
92	cmiaav011		320	320		320	320		320	320		320	320		320	320									185	CP-BLV-199	5120	3840	640	640	2560
93	cvac0001		80	320		80	320		80	160		5	160		40	160									186	CP-BLV-199 HM1	320	160	80	120	240
94	cvac0002		160	480		160	320		160	160		80	160		160	320									187	CP-BLV-200	5120	1280	80	80	80
95	cvac0003		160	640		160	640		160	160		80	320		80	320									188	CP-BLV-202	160	160	40	20	40
96	cvac0004		60	120		20	160		80	160		5	160		5	160									189	CP-BLV-202 HM1	640	160	40	60	480
97	cvac0006		120	1280		120	1280		160	160		80	640		160	640									190	CP-BLV-203	640	240	80	80	320
98	cvac0007		80	120		80	160		120	160		40	60		80	160									191	CP-BLV-203 HM1	1280	1280	80	80	240
99	cvac0008		160	640		160	640		160	160		80	160		160	480									192	CP-BLV-203 HM2	160	80	80	80	80
100	cvac0009		160	160		160	160		160	160		80	80		160	160									193	CP-BLV-204	1280	640	60	40	320
101	cvac0010		640	640		480	640		160	160		160	320		480	320									194	CP-BLV-205	160	5	20	5	80
102	cvac0011		80	160		80	160		5	160		5	160		5	160									195	CP-BLV-206	120	80	80	5	5
103	cvac0012		160	640		160	160		160	160		160	160		80	320									196	CP-BLV-207	80	40	5	5	60
104	cvac0013		5	160		5	160		5	160		5	60		5	120									197	CP-BLV-209	640	160	160	80	240
105	cvac0018		5	160		5	160		5	160		5	160		5	320									198	CP-BLV-210	7680	7680	80	80	3840
106	cvac0019		5	160		5	160		5	160		5	160		40	320									199	CP-BLV-211	160	80	5	5	80
107	cvac0020		160	160		160	160		160	160		60	160		240	480									200	CP-BLV-212	40	5	5	5	5
108	cvac0021		5	160		5	160		40	160		5	60		5	160									201	CP-BLV-214	1280	640	640	640	320
109	cvac0022		160	320		160	320		160	160		60	120		120	320									202	CP-BLV-216	640	160	80	5	80
110	cvac0024		160	160		120	160		160	160		60	60		160	160									203	CP-BLV-217	160	80	5	5	5
111	cvac0025		160	320		160	320		160	160		60	160		160	480									204	CP-BLV-220	480	320	5	5	5
112	cvac0026		160	640		160	640		160	160		40	160		5	240									205	CP-BLV-225	320	320	320	240	160
113	cvac0027		5	5		5	80		5	80		5	40		5	40									206	CP-BLV-227	2560	1280	320	320	1280
114	cvac0028		5	320		5	160		5	160		5	60		40	240									207	CP-BLV-227 HM1	320	320	320	80	160
115	cvac0029		320	640		160	640		160	160		80	160		160	320									208	CP-BLV-228	320	640	320	60	120
116	cvac0031		160	320		5	160		160	160		40	160		80	480									209	CP-BLV-228 HM3	160	160	160	80	80
117	cvac0032		80	480		5	320		5	160		40	160		80	320									210	CP-BLV-229	160	80	5	5	60
118	cvac0033		80	160		80	160		160	160		40	120		80	160									211	CP-BLV-231	80	80	5	5	40
119	cvac0034		640	960		160	640		160	160		40	160		80	640									212	CP-BLV-233	320	320	320	120	320
120	cvac0035		160	640		5	160		5	160		5	160		80	320									213	CP-BLV-236	1280	2560	1280	1280	1280
121	cvac0036		640	640		320	640		320	640		320	640		320	640									214	CP-BLV-239	320	640	20	80	240
122	cvac0038		160	640		160	640		160	160		160	160		120	480									215	CP-BLV-239 HM2	160	80	40	5	5
123	cvac0039		320	1280		320	960		160	640		160	640		160	480									216	CP-BLV-239 HM3	480	160	160	160	240
124	cvac0040		160	160		160	160		60	160		5	60		40	160									217	CP-BLV-239 HM4	160	120	60	120	160
125	cvac0041		5	160		60	160		40	120		40	160		40	320									218	CP-BLV-239 HM5	5	40	5	5	5
126	cvac0042		5	160		5	160		5	120		5	40		5	160									219	CP-BLV-240	1280	160	80	80	640
127	cvac0043		160	160		160	160		160	160		80	160		160	160									220	CP-BLV-242	160	60	5	5	5
128	cvac0044		5	160		80	160		80	160		40	160		80	240									221	CP-BLV-243	320	80	5	5	80
129	cvac0045		5	160		5	160		5	160		40	60		40	160									222	CP-BLV-243 HM1	1280	2560	1280	1280	640
130	cvac0046		5	160		5	160		5	160		5	60		5	120									223	CP-BLV-243 HM2	5	40	20	5	5
131	cvac0047		5	160		5	120		5	160		40	40		5	120									224	CP-BLV-246	160	320	60	40	160
132	cvac0048		5	160		5	160		160	160		80	120		160	160									225	CP-BLV-247	1920	1280	80	80	480
133	cvac0049		5	320		5	160		160	160		40	80		40	160									226	CP-BLV-249	5	80	5	5	5
134	cvac0050		160	640		160	160		160	160		80	80		160	160									227	CP-BLV-251	320	240	40	80	320
135	cvac0051		160	320		120	160		160	160		60	120		60	320									228	CP-BLV-252	160	80	20	5	160
136	cvac0052		5	160		5	160		5	160		5	40		5	80									229	CP-BLV-253	2560	1920	640	640	1920
137	cvac0053		160	640		160	640		160	160		40	160		80	480									230	CP-BLV-253 HM1	5	40	5	5	5
138	cvac0054		5	120		5	160		5	80		5	40		5	80									231	CP-BLV-254	10240	20480	160	160	320
139	cvac0055		80	480		80	320		80	320		40	80		60	320									232	CP-BLV-254 HM1	2560	2560	640	640	2560
140	cvac0056		5	640		5	320		5	160		5	160		5	320									233	CP-BLV-255	640	320	160	80	80
141	cvac0057		5	640		80	320		80	160		40	160		40	320									234	CP-BLV-258	3840	2560	1280	1280	1280
142	cvac0058		160	320		160	160		160	160		120	120		160	160									235	CP-BLV-259	40	40	5	5	5
143	cvac0059		160	640		160	160		80	160		40	160		80	320									236	CP-BLV-260	5	20	5	5	5
144	cvac0060		640	1280		160	640		160	640		5	640		480	960									237	CP-BLV-260-hm3	240	480	160	120	320
145	cvac0062		320	960		160	640		320	640		160	640		160	640									238	CP-BLV-260 HM4	40	40	5	5	5
146	cvac0063		20	160		5	160		5	160		5	60		5	160									239	CP-BLV-261	5	20	5	5	5
147	cvac0064		5	160		5	160		5	5		5	5		5	240									240	CP-HDS-01	1280	960	240	160	640
148	cvac0066		160	320		160	160		160	160		5	160		80	240									241	CP-HDS-02	1280	1280	640	320	640
149	cvac0067		40	160		5	120		5	160		5	5		5	120									242	CP-HDS-03	480	320	480	320	320
150	cvac0071		160	320		160	320		160	240		80	160		160	320									243	CP-HDS-04	320	3840	640	320	1280
151	cvac0072		5	160		5	160		5	120		5	160		5	160									244	CP-HDS-05	3840	1920	1280	1280	1280
152	cvac0073		160	320		120	320		160	160		160	160		120	320									245	CP-HDS-07	1280	1280	320	240	640
153	cvac0074		60	80		40	80		40	60		40	80		5	80									246	CP-HDS-08	80	80	60	5	5
154	cvac0075		80	320		40	80		80	80		80	160		80	160									247	CP-HDS-09	960	640	640	320	640
155	cvac0076		40	120		5	80		5	80		5	80		5	120									248	CP-HDS-10	1280	2560	160	120	640
156	cvac0077		160	160		80	120		160	160		160	160		80	160									249	CP-HDS-11	320	160	160	80	160
157	cvac0078		80	480		80	320		80	320		80	320		80	320									250	CP-HDS-12	2560	1280	1280	1280	1280
158	cvac0080		40	80		40	60		320	320		320	320		5	80									251	CP-HDS-13	640	960	240	160	160
159	cvac0082		80	240		60	160		80	160		80	80		80	240									252	pashds14	20	40	20	5	5
160	cvac0083		40	240		20	160		5	80		5	80		5	160									253	CP-HDS-15	1280	1280	320	320	640
161	cvac0084		40	160		40	160		40	160		40	80		40	160									254	CP-HDS-16	2560	2560	640	640	1280
162	cvac0085		40	80		40	80		40	80		5	80		40	80									255	pashds18	640	240	240	240	320
163	cvac0087		80	320		80	320		80	320		80	160		80	320									256	CP-HDS-19	960	640	480	240	480
164	cvac0088	5	60	320	5	5	120	5	5	160	5	5	160	5	5	160									257	CP-HDS-20	1280	2560	2560	2560	960
165	cvac0091		120	320		40	80		5	80		5	80		60	160									258	CP-HDS-21	40690	30720	7680	20480	15360
166	cvac0092		160	320		40	80		40	80		40	80		60	160									259	CP-HDS-22	15410	7680	5620	5620	2560
167	cvac0093		160	640		80	320		20	160		5	160		40	320									260	CP-HDS-23	960	640	40	80	160
168	cvac0094		320	640		160	320		160	320		160	320		120	320									261	CP-HDS-25	160	40	5	5	120
169	cvac0095		640	640		160	320		320	320		160	320		320	320									262	CP-HDS-26	80	40	5	120	5
170	cvac0096		160	640		80	320		60	240		80	160		80	320									263	CP-HDS-27	1920	2560	1920	2560	1280
171	cvac0098		80	160		5	80		40	80		20	80		40	160									264	CP-HDS-28	5	5	5	5	5
172	cvac0099		40	160		5	80		5	80		5	80		20	60									265	CP-HUS-01	960	640	480	320	320
173	cvac0100		80	320		40	160		40	160		40	120		60	240									266	CP-HUS-02	2560	1280	120	80	80
174	cvac0102		80	320		5	160		5	80		5	80		60	320									267	CP-HUS-03	2560	1280	240	240	960
175	cvac0103		160	240		40	120		40	80		40	160		80	320									268	CP-HUS-04	5120	1280	480	640	2560
176	cvac0104		240	640		80	160		160	320		160	320		160	320									269	CP-HUS-05	160	120	5	40	40
177	cvac0105		80	320		5	80		5	80		5	80		40	160									270	CP-HUS-06	10240	7680	120	120	320
178	cvac0107		320	640		160	320		160	320		160	320		320	320									271	CP-HUS-07	640	640	80	320	80
179	cvac0108		80	160		5	80		5	80		5	80		40	80									272	CP-HUS-08	20580	5120	10240	5120	10240
180	cvac0109		5	320		5	160		5	80		5	80		5	320									273	CP-HUS-10	2560	1280	320	640	1280
181	cvac0110		80	320		60	160		40	160		40	120		60	160									274	CP-HUS-11	5120	3840	1280	1280	2560
182	cvac0111		1280	640		640	320		640	320		640	320		640	640									275	CP-HUS-12	5120	1920	640	960	1280
183	cvac0112		5	160		5	40		5	40		5	40		5	80									276	CP-HUS-13	640	640	120	480	160
184	cvac0113		480	320		160	160		160	160		160	160		160	320									277	pashus14	20480	20480	2560	2560	7680
185	cvac0114		40	160		5	80		5	80		5	80		40	160									278	CP-HUS-16	5120	1280	1280	2560	1280
186	cvac0115		640	1280		320	640		480	640		320	480		640	640									279	CP-HUS-17	960	320	320	160	160
187	cvac0116		160	320		40	160		80	160		80	160		80	320									280	CP-HUS-18	10240	5620	5620	3840	3840
188	cvac0118		320	320		80	160		160	240		80	160		80	160									281	CP-HUS-19	2560	960	480	480	640
189	cvac0121		20	160		5	40		5	80		5	80		5	80									282	CP-HUS-20	2560	1280	480	640	960
190	cvac0122		480	1280		160	640		320	640		320	1280		320	1280									283	CP-HUS-23	960	160	40	40	240
191	cvac0123		80	320		80	120		40	160		20	160		80	320									284	CP-HUS-24	5120	3840	5	5	80
192	cvac0124		320	320		120	240		160	160		160	160		160	320									285	CP-HUS-25	640	240	240	320	320
193	cvac0125		60	320		40	120		5	80		5	80		40	320									286	CP-HUS-26	640	240	80	160	160
194	cvac0126		80	160		5	120		5	120		5	80		40	160									287	pashus0027	320	40	80	80	120
195	cvac0127		40	160		5	80		5	80		5	60		5	160									288	CP-HUS-28	10240	7680	320	320	640
196	cvac0128		80	120		40	80		80	60		60	80		80	160									289	CP-HUS-29	80	20	20	60	5
197	cvac0129		120	320		20	160		80	80		60	80		80	320									290	CP-HUS-31	5120	960	480	640	2560
198	cvac0130		5	120		5	80		5	80		5	60		5	160									291	CP-HUS-32	320	160	60	120	160
199	cvac0132		40	320		5	160		5	160		5	160		40	320									292	CP-HUS-33	240	160	40	120	80
200	cvac0133		80	320		40	160		80	160		80	160		80	320									293	CP-HUS-34	10240	5120	320	480	960
201	cvac0135		640	640		320	320		640	640		640	320		640	640									294	CP-HUS-36	15410	10240	5120	5120	10240
202	cvac0136		480	480		320	320		320	160		320	160		640	320									295	CP-HUS-38	2560	1280	640	640	960
203	cvac0137		320	120		160	160		160	80		160	80		160	160									296	pashus39	80	60	40	40	40
204	cvac0138		160	320		160	320		80	320		80	320		160	320									297	pashus0040	5120	2560	80	60	5120
205	cvac0140		80	120		80	160		20	80		40	80		80	160									298	pashus41	1280	640	320	320	320
206	cvac0141		240	320		240	160		160	160		160	160		160	320									299	CP-HUS-42	120	20	5	20	5
207	cvac0142		5	120		5	80		5	40		5	40		5	160									300	CP-HUS-43	640	640	5	5	5
208	cvac0143		5	240		5	160		5	80		5	80		5	160									301	CP-HUS-44	5120	2560	240	240	5120
209	cvac0144		320	640		160	320		160	320		160	320		240	640									302	CP-HUS-45	640	320	320	640	320
210	cvac0145		640	640		320	320		640	640		320	640		640	640									303	CP-HUS-46	1920	640	320	480	640
211	cvac0146		40	160		5	80		5	80		5	80		40	160									304	CP-HUS-51	1280	640	120	640	320
212	cvac0147		480	640		320	320		320	320		320	320		320	640									305	CP-HUS-52	640	480	320	480	160
213	cvac0148		40	160		5	80		40	80		40	80		40	160									306	pashus55	80	40	20	40	80
214	cvac0149		160	320		40	160		20	160		5	80		80	320									307	CP-HUS-56	1280	320	320	640	320
215	cvac0150		5	320		5	40		5	5		5	5		5	60
216	cvac0151		160	320		80	320		80	160		60	160		160	320
217	cvac0153		120	640		80	320		20	240		20	320		160	640
218	cvac0154		80	240		40	160		20	160		40	160		80	320
219	cvac0157		160	640		80	320		20	160		40	240		160	480
220	cvac0158		160	960		40	320		60	320		40	320		160	960
221	cvac0159		160	480		80	320		120	320		80	160		160	480
222	cvac0160		5	160		5	80		5	60		5	40		5	120
223	cvac0161		960	640		320	320		640	320		320	320		640	640
224	cvac0162		1920	1280		1280	640		1280	640		1280	640		1280	1280
225	cvac0163		40	480		5	320		5	160		5	160		5	320
226	cvac0164		1920	1280		640	640		320	320		320	240		640	640
227	cvac0165		80	160		5	80		80	80		80	80		60	160
228	cvac0166		40	320		5	160		5	160		5	120		20	240
229	cvac0167		240	320		80	320		60	320		40	160		120	320
230	cvac0168		40	160		5	80		20	80		5	80		20	320
231	cvac0169		120	320		80	320		60	320		40	240		80	320
232	cvac0170		160	640		120	320		160	320		80	320		160	640
233	cvac0172	5	320	2560	5	160	1280	5	160	1280	5	80	1920	5	160	3840
234	cvac0173	5	160	1280	5	80	640	5	5	640	5	40	640	5	80	960
235	cvac0174		120	320		40	80		40	80		40	80		60	160
236	cvac0175	5	80	320	5	80	320	5	80	160	5	40	120	5	80	480
237	cvac0176	5	80	320	5	80	160	5	5	320	5	5	60	5	60	160
238	cvac0177	5	5	80	5	5	80	5	5	5	5	5	40	5	5	60
239	cvac0178	5	160	160	5	160	160	5	5	160	5	5	80	5	160	160
240	cvac0180	5	5	120	5	5	80	5	5	80	5	40	40	5	5	80
241	cvac0181	5	640	640	5	640	640	5	160	160	5	120	160	5	240	480
242	cvac0182	5	80	160	5	80	160	5	5	160	5	5	120	5	60	160
243	cvac0183	5	640	640	5	640	320	5	160	320	5	640	320	5	640	640
244	cvac0184		60	320		5	160		5	160		5	160		20	240
245	cvac0185		240	640		80	320		120	320		80	240		160	320
246	cvac0186	5	160	160	5	160	160	5	160	160	5	60	80	5	80	160
247	cvac0187		160	160	5	160	160		80	160		60	80	5	80	160
248	cvac0188	5	160	160	5	160	160	5	160	160	5	160	160	5	120	240
249	cvac0189	5	5	80	5	5	120	5	5	5	5	5	5	5	20	80
250	cvac0190	5	20	160	5	5	160	5	5	160	5	5	60	5	5	120
251	cvac0192		5	160		5	80		5	40		5	40		5	160
252	cvac0193	5	120	160	5	120	160	5	5	160	5	40	60	5	80	160
253	cvac0194	5	160	640	5	160	320	5	160	160	5	80	160	5	240	320
254	cvac0195		640	1280		320	1280		160	320		160	320		160	320
255	cvac0196		80	160		5	80		5	80		5	60		40	160
256	cvac0197	5	5	160	5	5	160	5	5	5	5	5	5	5	5	60
257	cvac0198		120	320		40	320		40	320		40	160		80	320
258	cvac0199		80	320		20	160		5	160		5	160		60	320
259	cvac0200		80	320		40	160		40	160		40	160		60	320
260	cvac0201		320	640		160	320		160	320		160	320		160	640
261	cvac0202		5	320		5	160		5	160		5	120		5	160
262	cvac0203	5	80	480	5	80	160	5	5	160	5	40	160	5	60	320
263	cvac0204	5	80	160	5	5	120	5	5	160	5	5	60	5	5	80
264	cvac0205		5	80		5	40		5	40		5	40		5	80
265	cvac0206		40	80		5	80		5	40		5	40		40	80
266	cvac0207		320	640		160	320		160	320		160	240		240	480
267	cvac0208		120	480		20	160		80	160		60	160		120	320
268	cvac0209		20	160		5	160		5	80		5	80		20	160
269	cvac0210		160	160		5	320		5	160		5	80		40	240
270	cvac0211		40	320		5	240		5	160		5	80		20	160
271	cvac0212		1280	320		320	640		160	640		60	640		120	640
272	cvac0213		640	320		240	320		80	160		80	80		640	320
273	cvac0214		60	160		5	160		40	160		40	120		80	320
274	cvac0215		80	480		40	320		40	320		40	240		80	480
275	cvac0216		5	320		5	80		5	80		5	80		5	240
276	cvac0217		5	160		5	160		5	160		5	80		20	320
277	cvac0218		60	160		5	160		5	160		5	80		20	160
278	cvac0219		5	60		5	20		5	40		5	40		5	80
279	cvac0220		160	480		160	320		160	320		160	320		160	320
280	cvac0221		160	320		80	240		80	160		120	160		120	320
281	cvac0222		80	160		80	80		240	120		160	80		80	120
282	cvac0223		5	80		5	80		5	60		5	60		5	80
283	cvac0224		5	320		5	160		5	160		5	160		5	320
284	cvac0225		40	160		5	80		5	80		5	80		5	80
285	cvac0226		20	80		5	80		5	40		5	40		20	80
286	cvac0227		80	320		20	320		5	160		5	160		40	320
287	cvac0228		40	160		20	160		5	160		5	80		40	240
288	cvac0230		40	120		5	80		5	80		40	80		40	160
289	cvac0232		60	120		20	60		5	40		40	40		40	80
290	cvac0233		5	160		5	80		5	80		5	80		5	160
291	cvac0235		160	320		80	160		5	160		20	160		80	320
292	cvac0236		40	320		5	160		5	160		20	160		5	320
293	cvac0237		60	240		60	160		40	160		40	160		80	320
294	cvac0238		5	160		5	80		5	80		5	80		5	160
295	cvac0239		20	160		5	80		5	40		5	40		40	160
296	cvac0240		5	120		5	80		5	80		5	80		5	80
297	cvac0241		5	160		5	120		5	160		5	80		5	120
298	cvac0242		5	40		5	20		5	5		5	5		5	80
299	cvac0243		320	320		160	320		320	320		320	320		640	320
300	cvac0244		5	160		5	120		5	80		5	80		5	160
301	cvac0246		160	160		160	160		160	5		80	80		160	240
302	cvac0247		5	160		5	120		5	160		5	60		5	160
303	cvac0249		640	640		320	320		480	320		320	320		480	640
304	cvac0251		320	320		120	160		160	120		120	60		160	160
305	cvac0252		5	80		5	40		5	40		5	40		5	80
306	cvac0253		5	160		5	80		5	80		5	80		5	160
307	cv-EID-055		5	320		5	320		5	160		5	160		5	80
308	cv-eid-310	5	5	1280	5	5	1280	5	5	640	5	5	960	5	5	640
309	cv-EID-054		80	240		80	160		40	160		40	80		20	120
Seropos vacc
Older adults
No	ID	Wuhan HAT titration			N501Y HAT titration			B1351 HAT titration			P1 HAT titration			B1.617.2 HAT titration
		T0	T1	T2	T0	T1	T2	T0	T1	T2	T0	T1	T2	T0	T0	T2
1	cv-EID-002	1280	2560	2560	640	2560	1920	5	5	5	5	5	5	5	5	40
2	cv-EID-003	80	640	320	80	480	320	5	160	240	5	160	160	5	320	320
3	cv-EID-006	40	1280	640	40	1280	480	80	640	320	40	640	320	160	960	480
4	cv-EID-012	1280	1280	1280	1280	2560	1920	40	640	1280	40	640	1280	60	640	960
5	cv-EID-038	1280	1280	1280	1920	1920	1920	5	5	5	5	5	5	5	5	5
6	cv-eid-309	60	160	320	5	160	320	5	5	160	5	5	160	5	5	120
7	cv-eid-318	120	320	640	5	80	240	80	160	320	40	80	160	80	80	240
Younger adults
1	cinfav038	40	160	160	5	160	160	5	160	160	5	160	160	40	80	320
2	ckskav023	40	120	160	5	80	160	5	5	5	5	5	5	5	60	160
3	cvac0005	40	1280	2560	40	1280	2560	5	1280	1280	5	1280	1280	80	1920	2560
4	cvac0090	80	1280	1280	40	320	640	5	480	640	5	320	640	80	640	1280
5	cvac0117	120	320	320	40	240	160	5	160	80	5	160	80	5	320	160
6	cvac0298	640	1920	2560	320	640	2560	5	320	320	5	320	240	5	640	640
7	cvac0332	40	80	160	5	5	80	40	40	80	5	20	80	60	80	160

## Sheet: Figure 3
Point HAT on autologous RBC (Figure 3A lower panel)				Wuhan HAT titration (Figure 3A upper panel)				Figure 3B: Wuhan HAT titration					Figure 3C: N501Y HAT titration					Figure 3D: B1.351 HAT titration					Figure 3E: P1 HAT titration					Figure 3F: B1.617.2 HAT titration
Sample number	Fingerprick	Venous		Fingerprick titration on autologous RBC	Venous titration on autologous RBC		Figure 3 (B - F): Titrations on O negative donor RBC	Finger prick	Venous	FP HAT >=40	V HAT >=40	FP HAT <=40, V HAT >=40	Finger prick	Venous	FP HAT >=40	V HAT >=40	FP HAT <=40, V HAT >=40	Finger prick	Venous	FP HAT >=40	V HAT >=40	FP HAT <=40, V HAT >=40	Finger prick	Venous	FP HAT >=40	V HAT >=40	FP HAT <=40, V HAT >=40	Finger prick	Venous	FP HAT >=40	V HAT >=40	FP HAT <=40, V HAT >=40
1	0	0	0: no haemagglutination					5	5	0	0	0	5	5	0	0	0	5	5	0	0	0
2	1	1	1: haemagglutination					40	40	1	1	1	40	40	1	1	1	5	5	0	0	0
3	1	1						160	160	1	1	1	160	160	1	1	1	80	80	1	1	1
4	1	1						40	40	1	1	1	40	40	1	1	1	5	5	0	0	0
5	1	1						5	5	0	0	0	5	5	0	0	0	5	5	0	0	0
6	1	1						5	5	0	0	0	5	5	0	0	0	5	5	0	0	0
7	1	1						320	320	1	1	1	320	320	1	1	1	160	160	1	1	1	160	160	1	1	1
8	1	1						160	80	1	1	1	80	160	1	1	1	40	40	1	1	1	40	40	1	1	1	80	80	1	1	1
9	1	1						320	320	1	1	1	320	320	1	1	1	160	160	1	1	1			0	0	0			0	0	0
10	1	1						80	160	1	1	1	80	160	1	1	1	40	80	1	1	1	80	80	1	1	1	80	160	1	1	1
11	1	1						160	160	1	1	1	320	320	1	1	1	5	5	0	0	0	5	5	0	0	0	40	40	1	1	1
12	1	1		160	160			160	160	1	1	1	160	160	1	1	1	80	80	1	1	1	80	80	1	1	1	160	160	1	1	1
13	1	1		320	320			320	320	1	1	1	320	320	1	1	1	160	160	1	1	1	160	320	1	1	1	320	320	1	1	1
14	1	1		5	5			40	40	1	1	1			0	0	0			0	0	0			0	0	0			0	0	0
15	0	1		5	5			5	5	0	0	0	5	5	0	0	0	5	5	0	0	0	5	5	0	0	0	5	5	0	0	0
16	0	0		5	5			5	5	0	0	0	5	5	0	0	0	5	5	0	0	0	5	5	0	0	0	5	5	0	0	0
17	0	0		5	5			5	5	0	0	0	5	5	0	0	0	5	5	0	0	0	5	5	0	0	0	5	5	0	0	0
18	1	1		80	80			160	160	1	1	1	160	160	1	1	1	80	80	1	1	1	80	80	1	1	1	160	160	1	1	1
19	1	1		320	320			320	320	1	1	1	320	320	1	1	1	80	80	1	1	1	160	160	1	1	1	320	320	1	1	1
20	1	1		80	80			160	160	1	1	1	160	160	1	1	1	80	80	1	1	1			0	0	0			0	0	0
21	0	0		5	5			5	5	0	0	0	5	5	0	0	0	5	5	0	0	0	5	5	0	0	0	5	5	0	0	0
22	0	0		5	5			5	40	0	1	0	5	5	0	0	0	5	5	0	0	0	5	5	0	0	0	5	5	0	0	0
23	1	0		5	5			5	5	0	0	0	5	5	0	0	0	5	5	0	0	0	5	5	0	0	0	5	5	0	0	0
24	0	0		5	5			5	5	0	0	0	5	5	0	0	0	5	5	0	0	0	5	5	0	0	0	5	5	0	0	0
25	0	1						40	40	1	1	1	40	80	1	1	1	40	40	1	1	1	40	40	1	1	1	40	40	1	1	1
26	0	0						40	40	1	1	1	40	40	1	1	1	5	5	0	0	0	5	5	0	0	0	40	40	1	1	1
27	0	0		5	5			5	5	0	0	0	5	5	0	0	0	5	5	0	0	0	5	5	0	0	0	5	5	0	0	0
28	1	1		80	80			80	80	1	1	1	40	80	1	1	1	5	5	0	0	0	5	5	0	0	0	40	40	1	1	1
29	1	1		80	80			80	80	1	1	1	80	80	1	1	1	40	40	1	1	1	40	40	1	1	1	80	80	1	1	1
30	0	0		5	5			5	5	0	0	0	5	5	0	0	0	5	5	0	0	0	5	5	0	0	0	5	5	0	0	0
31	0	0		40	40			40	40	1	1	1	40	40	1	1	1	5	5	0	0	0	5	5	0	0	0	5	40	0	1	0
32	0	0		5	5			5	5	0	0	0	5	5	0	0	0	5	5	0	0	0	5	5	0	0	0	5	5	0	0	0
33	1	1		5	5			5	5	0	0	0	5	5	0	0	0	5	5	0	0	0	5	5	0	0	0	5	5	0	0	0
34	1	1		160	160			160	160	1	1	1	160	160	1	1	1	40	40	1	1	1	40	40	1	1	1	160	160	1	1	1
35	1	1		80	160			80	80	1	1	1	80	80	1	1	1	40	40	1	1	1	40	40	1	1	1	80	80	1	1	1
36	1	1		160	160			320	320	1	1	1	160	160	1	1	1	80	160	1	1	1	160	160	1	1	1	160	160	1	1	1
37	1	1		160	160			160	160	1	1	1	80	80	1	1	1	5	5	0	0	0	5	5	0	0	0	80	80	1	1	1
38	0	0		5	5			5	5	0	0	0	5	5	0	0	0	5	5	0	0	0	5	5	0	0	0	5	5	0	0	0
39	1	1		320	320			640	640	1	1	1	320	320	1	1	1	320	320	1	1	1	160	320	1	1	1	320	320	1	1	1
40	1	0		5	5			40	40	1	1	1	40	5	1	0	0	5	5	0	0	0	5	5	0	0	0	5	5	0	0	0
41	0	0		5	5			5	5	0	0	0	5	5	0	0	0	5	5	0	0	0	5	5	0	0	0	5	5	0	0	0
42	0	0		5	5			5	5	0	0	0	5	5	0	0	0	5	5	0	0	0	5	5	0	0	0	5	5	0	0	0
43	0	0		5	5			5	5	0	0	0	5	5	0	0	0	5	5	0	0	0	5	5	0	0	0	5	5	0	0	0
44	1	1		160	160			160	160	1	1	1	160	160	1	1	1	80	80	1	1	1	80	160	1	1	1	160	160	1	1	1
45	1	1		40	40			40	80	1	1	1	40	40	1	1	1	40	40	1	1	1	40	40	1	1	1	40	40	1	1	1
46	0	0		5	5			5	5	0	0	0	5	5	0	0	0	5	5	0	0	0	5	5	0	0	0	5	5	0	0	0
47	0	0		5	5			5	5	0	0	0	5	5	0	0	0	5	5	0	0	0	5	5	0	0	0	5	5	0	0	0
48	1	1		640	640			320	640	1	1	1	320	320	1	1	1	320	320	1	1	1	160	320	1	1	1	320	320	1	1	1
49	1	1		80	80			80	80	1	1	1	80	80	1	1	1	40	40	1	1	1	40	40	1	1	1	80	80	1	1	1
50	1	1		80	80			80	160	1	1	1	80	80	1	1	1	40	40	1	1	1	40	40	1	1	1	40	40	1	1	1
51	1	1		80	80			80	80	1	1	1	80	80	1	1	1	40	40	1	1	1	40	40	1	1	1	80	80	1	1	1
52	1	1		80	80			80	80	1	1	1	40	40	1	1	1	5	40	0	1	0	40	40	1	1	1	40	40	1	1	1
53	0	0		5	5			5	5	0	0	0	5	5	0	0	0	5	5	0	0	0	5	5	0	0	0	5	5	0	0	0
54	1	1		160	160			160	160	1	1	1	160	160	1	1	1	80	160	1	1	1	160	160	1	1	1	160	160	1	1	1
55	1	1		320	320			320	320	1	1	1	160	160	1	1	1	80	80	1	1	1	80	80	1	1	1	320	320	1	1	1
56	0	0		5	40			5	40	0	1	0	5	5	0	0	0	5	5	0	0	0	5	5	0	0	0	5	5	0	0	0
57	1	1		40	40			40	40	1	1	1	5	5	0	0	0	5	5	0	0	0	5	5	0	0	0	5	5	0	0	0
58	1	1		80	80			160	160	1	1	1	80	80	1	1	1	80	80	1	1	1	80	80	1	1	1	160	160	1	1	1
59	0	0		5	5			5	5	0	0	0	5	5	0	0	0	5	5	0	0	0	5	5	0	0	0	5	5	0	0	0
60	1	1		160	80			80	80	1	1	1	80	80	1	1	1	40	40	1	1	1	40	40	1	1	1	80	80	1	1	1
61	0	0		5	5			5	5	0	0	0	5	5	0	0	0	5	5	0	0	0	5	5	0	0	0	5	5	0	0	0
62	1	1		40	40			40	40	1	1	1	5	5	0	0	0	5	5	0	0	0	5	5	0	0	0	5	5	0	0	0
63	0	1		40	40			40	40	1	1	1	40	40	1	1	1	5	5	0	0	0	5	40	0	1	0	40	40	1	1	1
64	1	1		160	160
65	0	0		5	5		Total number tested:	63		39	41	39	62		36	35	35	62		26	27	26	54		24	25	24	53		28	29	28
66	0	0		5	5
67	0	0		40	5
68	0	0		40	40				Wuhan					Alpha					Beta					Gamma					Delta
69	0	0		5	5				Whole blood titre	Finger-prick HAT+	Finger-prick HAT-	Total		Whole blood titre	Finger-prick HAT+	Finger-prick HAT-	Total		Whole blood titre	Finger-prick HAT+	Finger-prick HAT-	Total		Whole blood titre	Finger-prick HAT+	Finger-prick HAT-	Total		Whole blood titre	Finger-prick HAT+	Finger-prick HAT-	Total
70	0	0		5	5				Venous HAT+	39	2	41		Venous HAT+	35	0	35		Venous HAT+	26	1	27		Venous HAT+	24	1	25		Venous HAT+	28	1	29
71	1	1		5	5				Venous HAT-	0	22	22		Venous HAT-	1	26	27		Venous HAT-	0	35	35		Venous HAT-	0	29	29		Venous HAT-	0	24	24
72	1	1		160	160					39	24	63			36	26	62			26	36	62			24	30	54			28	25	53
73	1	1		320	320
74	1	1		40	40
75	1	1		5	5
76	1	1		80	40
77	0	0		5	5
78	0	0		5	5
Point HAT contingency table
	FP +ve	FP -ve
Venous +ve	44	3	47
Venous -ve	2	29	31
	46	32	78

## Sheet: Extended-data-Figure 2
	ID	HAT	IgG RBD	HAT >=40	RBD >=0,5	HAT >=40, RBD>=0,5				ID	HAT	IgG Spike	HAT >=40	Spike >=450	HAT >=40, Spike>=450
	CP-BLV-002	5	0.263726	0	0	0				CP-BLV-003	640	619.297	1	1	1
	CP-BLV-003	640	0.544226	1	1	1				CP-BLV-004	1280	20542.2	1	1	1
	CP-BLV-004	1280	2.79	1	1	1				CP-BLV-006	1280	4979.46	1	1	1
	CP-BLV-006	1280	2.47	1	1	1				CP-BLV-008	320	16781.1	1	1	1
	CP-BLV-008	320	2.79873	1	1	1				CP-BLV-009	2560	36472.7	1	1	1
	CP-BLV-009	2560	2.65823	1	1	1				CP-BLV-010	480	11377.8	1	1	1
	CP-BLV-010	480	2.61	1	1	1				CP-BLV-011	320	5904.57	1	1	1
	CP-BLV-011	320	2.746	1	1	1				CP-BLV-011 HM1	640	952.89	1	1	1
	CP-BLV-011 HM1	640	1.311	1	1	1				CP-BLV-013	640	8554.16	1	1	1
	CP-BLV-013	640	2.68273	1	1	1				CP-BLV-015	80	4614.88	1	1	1
	CP-BLV-015	80	2.415	1	1	1				CP-BLV-016	1280	51833.4	1	1	1
	CP-BLV-016	1280	2.941	1	1	1				CP-BLV-017	1280	20422.3	1	1	1
	CP-BLV-017	1280	2.757	1	1	1				CP-BLV-018	480	3965.25	1	1	1
	CP-BLV-018	480	2.604	1	1	1				CP-BLV-019	540	20208.1	1	1	1
	CP-BLV-019	540	2.78773	1	1	1				CP-BLV-020	320	9154.46	1	1	1
	CP-BLV-020	320	2.644	1	1	1				CP-BLV-021	160	6325.36	1	1	1
	CP-BLV-021	160	2.72	1	1	1				CP-BLV-021 HM1	5120	40928.4	1	1	1
	CP-BLV-021 HM1	5120	2.132	1	1	1				CP-BLV-021 HM2	160	8110.98	1	1	1
	CP-BLV-021 HM2	160	1.992	1	1	1				CP-BLV-022	240	10026.8	1	1	1
	CP-BLV-022	240	2.878	1	1	1				CP-BLV-023	640	11888.8	1	1	1
	CP-BLV-023	640	2.696	1	1	1				CP-BLV-023 HM1	1920	10533.5	1	1	1
	CP-BLV-023 HM1	1920	2.2	1	1	1				CP-BLV-025	320	6125.63	1	1	1
	CP-BLV-025	320	2.605	1	1	1				CP-BLV-025 HM1	1280	4140.63	1	1	1
	CP-BLV-025 HM1	1280	2.162	1	1	1				CP-BLV-027	160	3813.17	1	1	1
	CP-BLV-026	5	0.169	0	0	0				CP-BLV-028	5120	92130	1	1	1
	CP-BLV-027	160	2.499	1	1	1				CP-BLV-028 HM4	320	7499.08	1	1	1
	CP-BLV-028	5120	2.922	1	1	1				CP-BLV-029	2560	8542.71	1	1	1
	CP-BLV-028 HM4	320	1.336	1	1	1				CP-BLV-030	640	19785	1	1	1
	CP-BLV-029	2560	2.52423	1	1	1				CP-BLV-032	1280	2360.46	1	1	1
	CP-BLV-030	640	2.416	1	1	1				CP-BLV-032 HM1	320	37636.5	1	1	1
	CP-BLV-032	1280	2.256	1	1	1				CP-BLV-033	640	12787.7	1	1	1
	CP-BLV-032 HM1	320	2.231	1	1	1				CP-BLV-034	640	20274.5	1	1	1
	CP-BLV-033	640	2.832	1	1	1				CP-BLV-035	320	5735.16	1	1	1
	CP-BLV-034	640	2.899	1	1	1				CP-BLV-036	320	25290.3	1	1	1
	CP-BLV-035	320	2.785	1	1	1				CP-BLV-037	80	6602.54	1	1	1
	CP-BLV-036	320	2.845	1	1	1				CP-BLV-038	320	10398.4	1	1	1
	CP-BLV-037	80	2.063	1	1	1				CP-BLV-040	160	2818.76	1	1	1
	CP-BLV-038	320	2.689	1	1	1				CP-BLV-041	1280	26445.9	1	1	1
	CP-BLV-040	160	2.26923	1	1	1				CP-BLV-043	160	1096.1	1	1	1
	CP-BLV-041	1280	2.976	1	1	1				CP-BLV-044	640	9059.08	1	1	1
	CP-BLV-043	160	2.123	1	1	1				CP-BLV-045	5120	60399.7	1	1	1
	CP-BLV-044	640	2.763	1	1	1				CP-BLV-046	1280	8596.93	1	1	1
	CP-BLV-045	5120	2.833	1	1	1				CP-BLV-048	320	12016.1	1	1	1
	CP-BLV-046	1280	2.584	1	1	1				CP-BLV-049	320	8335.92	1	1	1
	CP-BLV-048	320	2.604	1	1	1				CP-BLV-050	5	554.99	0	1	0
	CP-BLV-049	320	2.664	1	1	1				CP-BLV-053	320	21511.3	1	1	1
	CP-BLV-050	5	1.026	0	1	0				CP-BLV-057	2560	6261.05	1	1	1
	CP-BLV-053	320	2.865	1	1	1				CP-BLV-057 HM1	160	4096.61	1	1	1
	CP-BLV-057	2560	2.389	1	1	1				CP-BLV-058	10240	72670.9	1	1	1
	CP-BLV-057 HM1	160	1.017	1	1	1				CP-BLV-059	240	4476.8	1	1	1
	CP-BLV-058	10240	2.851	1	1	1				CP-BLV-060	320	8513.18	1	1	1
	CP-BLV-059	240	2.346	1	1	1				CP-BLV-061	120	1992.5	1	1	1
	CP-BLV-060	320	2.432	1	1	1				CP-BLV-062	640	4178.75	1	1	1
	CP-BLV-061	120	2.305	1	1	1				CP-BLV-064	320	4877.12	1	1	1
	CP-BLV-062	640	2.611	1	1	1				CP-BLV-065	20	2053.62	0	1	0
	CP-BLV-064	320	2.465	1	1	1				CP-BLV-067	320	4514.43	1	1	1
	CP-BLV-065	20	1.25537	0	1	0				CP-BLV-068	640	98759.7	1	1	1
	CP-BLV-067	320	2.499	1	1	1				CP-BLV-069	480	13980.9	1	1	1
	CP-BLV-068	640	2.746	1	1	1				CP-BLV-069 HM1	240	4602	1	1	1
	CP-BLV-069	480	2.504	1	1	1				CP-BLV-070	10240	27640.6	1	1	1
	CP-BLV-069 HM1	240	0.851	1	1	1				CP-BLV-071	640	8392.61	1	1	1
	CP-BLV-069 HM3	100	0.136	1	0	0				CP-BLV-072	80	978.83	1	1	1
	CP-BLV-070	10240	2.804	1	1	1				CP-BLV-072 HM2	640	5166.31	1	1	1
	CP-BLV-071	640	2.754	1	1	1				CP-BLV-073	2560	29319.3	1	1	1
	CP-BLV-072	80	1.622	1	1	1				CP-BLV-074	640	9962.86	1	1	1
	CP-BLV-072 HM2	640	1.81	1	1	1				CP-BLV-074 HM1	1280	2584.98	1	1	1
	CP-BLV-073	2560	2.772	1	1	1				CP-BLV-075	80	2316.84	1	1	1
	CP-BLV-074	640	2.388	1	1	1				CP-BLV-075 HM2	180	5403.64	1	1	1
	CP-BLV-074 HM1	1280	1.659	1	1	1				CP-BLV-076	3840	45535.4	1	1	1
	CP-BLV-075	80	2.329	1	1	1				CP-BLV-077	640	12954.2	1	1	1
	CP-BLV-075 HM2	180	1.907	1	1	1				CP-BLV-078	640	25241.8	1	1	1
	CP-BLV-076	3840	2.671	1	1	1				CP-BLV-079	1280	27091.1	1	1	1
	CP-BLV-077	640	2.758	1	1	1				CP-BLV-081	160	779.87	1	1	1
	CP-BLV-078	640	2.636	1	1	1				CP-BLV-082	320	2520.18	1	1	1
	CP-BLV-079	1280	2.81	1	1	1				CP-BLV-082 HM1	320	3742.05	1	1	1
	CP-BLV-081	160	1.921	1	1	1				CP-BLV-083	2560	28452.3	1	1	1
	CP-BLV-082	320	2.544	1	1	1				CP-BLV-083 HM1	320	3897.23	1	1	1
	CP-BLV-082 HM1	320	1.776	1	1	1				CP-BLV-084	320	3671.87	1	1	1
	CP-BLV-083	2560	2.794	1	1	1				CP-BLV-085	160	4760.27	1	1	1
	CP-BLV-083 HM1	320	1.781	1	1	1				CP-BLV-086	640	3970.15	1	1	1
	CP-BLV-084	320	1.96237	1	1	1				CP-BLV-087	160	5955.73	1	1	1
	CP-BLV-085	160	2.658	1	1	1				CP-BLV-088	3840	17571.1	1	1	1
	CP-BLV-086	640	2.193	1	1	1				CP-BLV-088 HM1	5	2202.51	0	1	0
	CP-BLV-087	160	2.343	1	1	1				CP-BLV-089	320	4014.83	1	1	1
	CP-BLV-088	3840	2.72	1	1	1				CP-BLV-090	80	2494.88	1	1	1
	CP-BLV-088 HM1	5	1.179	0	1	0				CP-BLV-090 HM1	160	3111.68	1	1	1
	CP-BLV-089	320	2.53	1	1	1				CP-BLV-091	320	9573.01	1	1	1
	CP-BLV-090	80	2.554	1	1	1				CP-BLV-092	240	15236.6	1	1	1
	CP-BLV-090 HM1	160	1.505	1	1	1				CP-BLV-092 HM1	160	11363.6	1	1	1
	CP-BLV-091	320	2.563	1	1	1				CP-BLV-093	120	11920.3	1	1	1
	CP-BLV-092	240	2.803	1	1	1				CP-BLV-093 HM3	80	2655.77	1	1	1
	CP-BLV-092 HM1	160	2.16	1	1	1				CP-BLV-094	320	12658.8	1	1	1
	CP-BLV-093	120	2.673	1	1	1				CP-BLV-095	5120	4288.69	1	1	1
	CP-BLV-093 HM3	80	1.677	1	1	1				CP-BLV-096	160	11775	1	1	1
	CP-BLV-094	320	2.753	1	1	1				CP-BLV-097	160	4873.5	1	1	1
	CP-BLV-095	5120	2.426	1	1	1				CP-BLV-099	1280	7954.24	1	1	1
	CP-BLV-096	160	1.733	1	1	1				CP-BLV-099 HM1	1280	9865.96	1	1	1
	CP-BLV-097	160	2.354	1	1	1				CP-BLV-100	5120	14956.7	1	1	1
	CP-BLV-099	1280	2.663	1	1	1				CP-BLV-102	40	1528.08	1	1	1
	CP-BLV-099 HM1	1280	2.053	1	1	1				CP-BLV-103	160	4758.15	1	1	1
	CP-BLV-100	5120	2.723	1	1	1				CP-BLV-104	60	2051.07	1	1	1
	CP-BLV-102	40	1.956	1	1	1				CP-BLV-105	320	3927.11	1	1	1
	CP-BLV-103	160	2.24232	1	1	1				CP-BLV-107	640	33848.3	1	1	1
	CP-BLV-104	60	0.963	1	1	1				CP-BLV-107 HM1	640	14665	1	1	1
	CP-BLV-105	320	2.326	1	1	1				CP-BLV-108	320	790.75	1	1	1
	CP-BLV-107	640	2.727	1	1	1				CP-BLV-109	2560	76666.8	1	1	1
	CP-BLV-107 HM1	640	1.958	1	1	1				CP-BLV-110	960	54841.7	1	1	1
	CP-BLV-108	320	1.223	1	1	1				CP-BLV-113	5	1001.15	0	1	0
	CP-BLV-109	2560	2.589	1	1	1				CP-BLV-115	1280	9959.22	1	1	1
	CP-BLV-110	960	2.512	1	1	1				CP-BLV-116	640	5139.14	1	1	1
	CP-BLV-113	5	1.625	0	1	0				CP-BLV-117	80	10950.4	1	1	1
	CP-BLV-115	1280	2.451	1	1	1				CP-BLV-118	640	5784.92	1	1	1
	CP-BLV-116	640	2.407	1	1	1				CP-BLV-120	2560	20098	1	1	1
	CP-BLV-117	80	2.398	1	1	1				CP-BLV-121	320	1603.47	1	1	1
	CP-BLV-118	640	2.404	1	1	1				CP-BLV-122	240	16541.2	1	1	1
	CP-BLV-120	2560	2.497	1	1	1				CP-BLV-123	5120	44064.9	1	1	1
	CP-BLV-121	320	2.055	1	1	1				CP-BLV-124	320	7107.51	1	1	1
	CP-BLV-122	240	2.321	1	1	1				CP-BLV-125	160	4186.87	1	1	1
	CP-BLV-123	5120	2.548	1	1	1				CP-BLV-126	160	6771.79	1	1	1
	CP-BLV-124	320	2.407	1	1	1				CP-BLV-127	120	12189.9	1	1	1
	CP-BLV-125	160	2.389	1	1	1				CP-BLV-128	480	4809.05	1	1	1
	CP-BLV-126	160	2.444	1	1	1				CP-BLV-130	40	1044.14	1	1	1
	CP-BLV-127	120	2.747	1	1	1				CP-BLV-133	40	3467.92	1	1	1
	CP-BLV-128	480	2.408	1	1	1				CP-BLV-134	2560	18776.9	1	1	1
	CP-BLV-130	40	2.086	1	1	1				CP-BLV-137	320	5663.51	1	1	1
	CP-BLV-133	40	2.396	1	1	1				CP-BLV-138	20580	12789.5	1	1	1
	CP-BLV-134	2560	2.557	1	1	1				CP-BLV-140	640	1898.65	1	1	1
	CP-BLV-137	320	2.703	1	1	1				CP-BLV-141	240	13727.6	1	1	1
	CP-BLV-138	20580	2.505	1	1	1				CP-BLV-142	960	19732.2	1	1	1
	CP-BLV-140	640	1.527	1	1	1				CP-BLV-143	320	4830.48	1	1	1
	CP-BLV-141	240	2.801	1	1	1				CP-BLV-143 HM1	5	1764.34	0	1	0
	CP-BLV-142	960	2.82	1	1	1				CP-BLV-144	1280	3337.92	1	1	1
	CP-BLV-143	320	2.468	1	1	1				CP-BLV-145	80	2754.29	1	1	1
	CP-BLV-143 HM1	5	1.028	0	1	0				CP-BLV-146	640	31773.1	1	1	1
	CP-BLV-144	1280	2.038	1	1	1				CP-BLV-146 HM1	2560	5379	1	1	1
	CP-BLV-145	80	2.634	1	1	1				CP-BLV-147	640	5473.41	1	1	1
	CP-BLV-146	640	2.88	1	1	1				CP-BLV-148	320	9446.44	1	1	1
	CP-BLV-146 HM1	2560	1.812	1	1	1				CP-BLV-151	640	11793.6	1	1	1
	CP-BLV-147	640	2.716	1	1	1				CP-BLV-151 HM2	640	6277.11	1	1	1
	CP-BLV-147 HM1	80	0.0409256	1	0	0				CP-BLV-152	5	514.67	0	1	0
	CP-BLV-148	320	2.746	1	1	1				CP-BLV-153	320	6637.83	1	1	1
	CP-BLV-151	640	2.574	1	1	1				CP-BLV-154	10240	17788.2	1	1	1
	CP-BLV-151 HM2	640	1.979	1	1	1				CP-BLV-155	10240	23278.9	1	1	1
	CP-BLV-152	5	1.197	0	1	0				CP-BLV-156	80	932.92	1	1	1
	CP-BLV-153	320	2.478	1	1	1				CP-BLV-157	1280	80552.6	1	1	1
	CP-BLV-154	10240	2.208	1	1	1				CP-BLV-158	5	349.61	0	0	0
	CP-BLV-155	10240	2.712	1	1	1				CP-BLV-159	320	8434.09	1	1	1
	CP-BLV-156	80	1.3	1	1	1				CP-BLV-160	240	7727.96	1	1	1
	CP-BLV-157	1280	2.671	1	1	1				CP-BLV-161	160	11295.7	1	1	1
	CP-BLV-158	5	1.377	0	1	0				CP-BLV-161 HM1	160	492.47	1	1	1
	CP-BLV-159	320	2.566	1	1	1				CP-BLV-162	240	7996.23	1	1	1
	CP-BLV-160	240	2.307	1	1	1				CP-BLV-163	640	48406.5	1	1	1
	CP-BLV-161	160	2.317	1	1	1				CP-BLV-164	480	10907.8	1	1	1
	CP-BLV-161 HM1	160	0.508	1	1	1				CP-BLV-165	640	7405.29	1	1	1
	CP-BLV-162	240	2.183	1	1	1				CP-BLV-166	320	9982.07	1	1	1
	CP-BLV-163	640	2.356	1	1	1				CP-BLV-167	160	699.04	1	1	1
	CP-BLV-164	480	2.382	1	1	1				CP-BLV-167 HM1	1280	5791.07	1	1	1
	CP-BLV-165	640	2.39	1	1	1				CP-BLV-168	5	833.58	0	1	0
	CP-BLV-166	320	2.405	1	1	1				CP-BLV-169	320	4152.3	1	1	1
	CP-BLV-167	160	0.796	1	1	1				CP-BLV-171	240	7191.48	1	1	1
	CP-BLV-167 HM1	1280	1.709	1	1	1				CP-BLV-173	320	9870.15	1	1	1
	CP-BLV-168	5	1.712	0	1	0				CP-BLV-175	80	807.96	1	1	1
	CP-BLV-169	320	1.721	1	1	1				CP-BLV-176	640	25982.8	1	1	1
	CP-BLV-171	240	2.605	1	1	1				CP-BLV-177 HM3	160	18881.4	1	1	1
	CP-BLV-173	320	2.595	1	1	1				CP-BLV-178	320	4864.98	1	1	1
	CP-BLV-175	80	1.723	1	1	1				CP-BLV-179	320	3373.71	1	1	1
	CP-BLV-176	640	2.589	1	1	1				CP-BLV-180	240	14173.2	1	1	1
	CP-BLV-177 HM3	160	2.445	1	1	1				CP-BLV-181	240	5010.35	1	1	1
	CP-BLV-178	320	1.87	1	1	1				CP-BLV-182	640	7395.28	1	1	1
	CP-BLV-179	320	2.063	1	1	1				CP-BLV-187	320	3787.64	1	1	1
	CP-BLV-180	240	2.399	1	1	1				CP-BLV-188	160	2552.54	1	1	1
	CP-BLV-181	240	2.351	1	1	1				CP-BLV-188 HM1	640	3573.18	1	1	1
	CP-BLV-182	640	2.489	1	1	1				CP-BLV-189	160	10919.6	1	1	1
	CP-BLV-187	320	2.158	1	1	1				CP-BLV-190	160	4992.29	1	1	1
	CP-BLV-188	160	2.348	1	1	1				CP-BLV-191	1280	22600.9	1	1	1
	CP-BLV-188 HM1	640	1.589	1	1	1				CP-BLV-192	320	9086	1	1	1
	CP-BLV-189	160	1.997	1	1	1				CP-BLV-194	640	11783.2	1	1	1
	CP-BLV-190	160	2.302	1	1	1				CP-BLV-194 HM1	1280	21783	1	1	1
	CP-BLV-191	1280	2.491	1	1	1				CP-BLV-196	2560	6597.11	1	1	1
	CP-BLV-192	320	2.055	1	1	1				CP-BLV-198	320	3621.04	1	1	1
	CP-BLV-194	640	2.193	1	1	1				CP-BLV-199	5120	9635.74	1	1	1
	CP-BLV-194 HM1	1280	2.457	1	1	1				CP-BLV-199 HM1	320	11097.9	1	1	1
	CP-BLV-196	2560	2.038	1	1	1				CP-BLV-200	5120	13513.1	1	1	1
	CP-BLV-198	320	1.783	1	1	1				CP-BLV-202	160	7655.14	1	1	1
	CP-BLV-199	5120	2.41682	1	1	1				CP-BLV-202 HM1	640	4098.13	1	1	1
	CP-BLV-199 HM1	320	2.272	1	1	1				CP-BLV-203	640	10416.4	1	1	1
	CP-BLV-200	5120	2.359	1	1	1				CP-BLV-203 HM1	1280	20085.1	1	1	1
	CP-BLV-202	160	2.33882	1	1	1				CP-BLV-203 HM2	160	4024.1	1	1	1
	CP-BLV-202 HM1	640	2.157	1	1	1				CP-BLV-204	1280	21697.2	1	1	1
	CP-BLV-203	640	2.183	1	1	1				CP-BLV-205	160	6170.26	1	1	1
	CP-BLV-203 HM1	1280	2.195	1	1	1				CP-BLV-206	120	2486.48	1	1	1
	CP-BLV-203 HM2	160	1.372	1	1	1				CP-BLV-207	160	3167.67	1	1	1
	CP-BLV-204	1280	1.641	1	1	1				CP-BLV-209	640	6172.4	1	1	1
	CP-BLV-205	160	2.079	1	1	1				CP-BLV-210	7680	27481.3	1	1	1
	CP-BLV-206	120	1.77	1	1	1				CP-BLV-211	240	984.64	1	1	1
	CP-BLV-207	160	1.819	1	1	1				CP-BLV-214	1280	7613.51	1	1	1
	CP-BLV-209	640	2.298	1	1	1				CP-BLV-216	640	2783.83	1	1	1
	CP-BLV-210	7680	2.5	1	1	1				CP-BLV-217	160	3724.6	1	1	1
	CP-BLV-211	240	0.556	1	1	1				CP-BLV-220	480	1702.79	1	1	1
	CP-BLV-212	40	0.379818	1	0	0				CP-BLV-225	320	1728.16	1	1	1
	CP-BLV-214	1280	2.3	1	1	1				CP-BLV-227	2560	73722.5	1	1	1
	CP-BLV-216	640	2.062	1	1	1				CP-BLV-227 HM1	320	19459.6	1	1	1
	CP-BLV-217	160	2.155	1	1	1				CP-BLV-228	320	4393.66	1	1	1
	CP-BLV-220	480	1.523	1	1	1				CP-BLV-228 HM3	160	3440.01	1	1	1
	CP-BLV-225	320	1.547	1	1	1				CP-BLV-229	160	2059.64	1	1	1
	CP-BLV-227	2560	2.563	1	1	1				CP-BLV-233	320	24745.9	1	1	1
	CP-BLV-227 HM1	320	2.41	1	1	1				CP-BLV-236	1280	2969.36	1	1	1
	CP-BLV-228	320	2.047	1	1	1				CP-BLV-239	320	2824.05	1	1	1
	CP-BLV-228 HM3	160	1.937	1	1	1				CP-BLV-239 HM2	160	1325.36	1	1	1
	CP-BLV-229	160	1.73	1	1	1				CP-BLV-239 HM3	320	25930.7	1	1	1
	CP-BLV-233	320	2.456	1	1	1				CP-BLV-239 HM4	160	21755.8	1	1	1
	CP-BLV-236	1280	2.388	1	1	1				CP-BLV-240	1280	1602.35	1	1	1
	CP-BLV-239	320	2.161	1	1	1				CP-BLV-242	160	40351.4	1	1	1
	CP-BLV-239 HM2	160	1.755	1	1	1				CP-BLV-243	320	7681.42	1	1	1
	CP-BLV-239 HM3	320	2.515	1	1	1				CP-BLV-243 HM1	1280	9983.15	1	1	1
	CP-BLV-239 HM4	160	2.673	1	1	1				CP-BLV-246	160	1755.9	1	1	1
	CP-BLV-240	1280	1.857	1	1	1				CP-BLV-247	1920	3082.5	1	1	1
	CP-BLV-242	160	1.895	1	1	1				CP-BLV-248	60	3070.94	1	1	1
	CP-BLV-243	320	2.227	1	1	1				CP-BLV-249	5	2099.79	0	1	0
	CP-BLV-243 HM1	1280	2.437	1	1	1				CP-BLV-251	320	5423.68	1	1	1
	CP-BLV-246	160	1.745	1	1	1				CP-BLV-252	160	11204.6	1	1	1
	CP-BLV-247	1920	2.321	1	1	1				CP-BLV-253	2560	48742.7	1	1	1
	CP-BLV-248	60	1.876	1	1	1				CP-BLV-253 HM1	5	833.97	0	1	0
	CP-BLV-249	5	1.08137	0	1	0				CP-BLV-254	10240	22824.5	1	1	1
	CP-BLV-251	320	1.877	1	1	1				CP-BLV-254 HM1	2560	53609.1	1	1	1
	CP-BLV-252	160	2.094	1	1	1				CP-BLV-255	640	7745.98	1	1	1
	CP-BLV-253	2560	2.551	1	1	1				CP-BLV-256	160	1865.31	1	1	1
	CP-BLV-253 HM1	5	1.352	0	1	0				CP-BLV-258	3840	39457.2	1	1	1
	CP-BLV-254	10240	2.32	1	1	1				CP-BLV-260	5	3534.49	0	1	0
	CP-BLV-254 HM1	2560	2.492	1	1	1				CP-BLV-260 HM4	40	13953.2	1	1	1
	CP-BLV-255	640	2.19	1	1	1				CP-BLV-261	5	6625.27	0	1	0
	CP-BLV-256	160	1.691	1	1	1				pashds0001	1280	90968	1	1	1
	CP-BLV-258	3840	2.09	1	1	1				pashds0002	1280	137205	1	1	1
	CP-BLV-260	5	1.309	0	1	0				pashds0003	480	8228	1	1	1
	CP-BLV-260 HM4	40	2.39	1	1	1				pashds0004	320	176921	1	1	1
	CP-BLV-261	5	2.227	0	1	0				pashds0005	3840	184287	1	1	1
										pashds0007	1280	92808	1	1	1
										pashds0008	80	19502	1	1	1
										pashds0009	960	116529	1	1	1
	236			222	231	219				pashds0010	1280	40846	1	1	1
										pashds0011	320	58403	1	1	1
										pashds0012	2560	49488	1	1	1
		HAT >=40	HAT <40	Total	Fraction					pashds0013	640	54217	1	1	1
	RBD >0,5	219	12	231						pashds0014	20	159	0	0	0
	RBD =<0,5	3	2	5						pashds0015	1280	46541	1	1	1
	Total	222	14	236						pashds0016	2560	120717	1	1	1
	Fraction									pashds0018	640	69911	1	1	1
										pashds0019	960	124385	1	1	1
										pashds0020	1280	50077	1	1	1
										pashds0021	40690	131096	1	1	1
										pashds0022	15410	142146	1	1	1
										pashds0023	960	69525	1	1	1
										pashds0025	160	6546	1	1	1
										pashds0026	80	12869	1	1	1
										pashds0027	1920	58789	1	1	1
										CP-HDS-028	5	50	0	0	0
										pashus0001	960	24971	1	1	1
										pashus0002	2560	14574	1	1	1
										pashus0003	2560	26710	1	1	1
										pashus0004	5120	75669	1	1	1
										pashus0005	160	6896	1	1	1
										pashus0006	10240	95389	1	1	1
										pashus0007	640	11313	1	1	1
										pashus0008	20580	79124	1	1	1
										pashus0010	2560	231680	1	1	1
										pashus0011	5120	52190	1	1	1
										pashus0012	5120	160885	1	1	1
										pashus0013	640	44781	1	1	1
										pashus0014	20480	222708	1	1	1
										pashus0016	5120	155120	1	1	1
										pashus0017	960	91600	1	1	1
										pashus0018	10240	330800	1	1	1
										pashus0019	2560	21998	1	1	1
										pashus0020	2560	367061	1	1	1
										pashus0023	960	5424	1	1	1
										pashus0024	5120	5772	1	1	1
										pashus0025	640	81856	1	1	1
										pashus0026	640	7969	1	1	1
										pashus0027	320	22502	1	1	1
										pashus0028	10240	87741	1	1	1
										pashus0029	80	2222	1	1	1
										pashus0030	5120	31262	1	1	1
										pashus0031	320	59276	1	1	1
										pashus0032	320	72769	1	1	1
										pashus0033	240	33547	1	1	1
										pashus0034	10240	39791	1	1	1
										pashus0036	15410	99400	1	1	1
										pashus0038	2560	36078	1	1	1
										pashus0039	80	11407	1	1	1
										pashus0040	5120	16223	1	1	1
										pashus0041	1280	15074	1	1	1
										pashus0042	120	10807	1	1	1
										pashus0043	640	484	1	1	1
										pashus0044	5120	93340	1	1	1
										pashus0045	640	200310	1	1	1
										pashus0046	1920	189155	1	1	1
										pashus0051	1280	51198	1	1	1
										pashus0052	640	88713	1	1	1
										pashus0055	80	4369	1	1	1
										pashus0056	1280	203371	1	1	1
										CAFR-16	5	1311.52	0	1	0
										CAKU-003	5	426.157	0	0	0
										CAKU-006	5	363.824	0	0	0
										CAKU-008	5	450.251	0	1	0
										CAKU-012	5	475.978	0	1	0
										CAKU-018	5	295.485	0	0	0
										CAKU-020	5	576.937	0	1	0
										CAKU-021	5	923.021	0	1	0
										CAKU-030	5	55.4678	0	0	0
										CAKU-046	5	256.487	0	0	0
										CAKU-061	40	534.991	1	1	1
										CAKU-074	5	254.957	0	0	0
										CAKU-095	5	469.947	0	1	0
										CAKU-097	5	309.393	0	0	0
										CAKU-099	5	148.585	0	0	0
										CAKU-105	5	742.587	0	1	0
										CAKU-112	5	192.73	0	0	0
										CBKB-02	5	417.238	0	0	0
										CBKB-15	5	405.086	0	0	0
										CBKB-17	5	628.21	0	1	0
										CBKB-27	5	299.977	0	0	0
										CBKB-34	5	967.583	0	1	0
										CBKB-40	5	489.477	0	1	0
										CBLV-32	5	433.401	0	0	0
										CBLV-56	5	290.478	0	0	0
										CBLV-68	5	14656.5	0	1	0
										CBLV-69	5	278.43	0	0	0
										CGYN-06	5	489.889	0	1	0
										CGYN-15	5	450.338	0	1	0
										CGYN-42	5	146.974	0	0	0
										CGYN-44	5	347.162	0	0	0
										CHDS-02	5	400.808	0	0	0
										CHDS-03	40	199.212	1	0	0
										CHDS-07	40	1516.6	1	1	1
										CHDS-20	5	256.733	0	0	0
										CHDS-21	5	3310.78	0	1	0
										CHDS-24	5	86.5636	0	0	0
										CHDS-27	5	409.099	0	0	0
										CHDS-28	5	120.026	0	0	0
										CHDS-49	5	318.557	0	0	0
										CINF-02	5	157.455	0	0	0
										CINF-08	5	134.865	0	0	0
										CINF-09	5	458.675	0	1	0
										CINF-13	5	215.641	0	0	0
										CINF-21	5	491.929	0	1	0
										CINF-33	5	360.475	0	0	0
										CINF-40	5	546.937	0	1	0
										CINF-41	5	335.305	0	0	0
										CINF-43	5	3798.64	0	1	0
										CINF-48	5	741.417	0	1	0
										CKSK-02	5	2421.35	0	1	0
										CKSK-11	5	450.106	0	1	0
										CKSK-19	5	461.13	0	1	0
										CKSK-25	5	348.516	0	0	0
										CKSK-26	5	1967.41	0	1	0
										CKSK-27	5	413.323	0	0	0
										CKSK-57	5	209.707	0	0	0
										CKSK-63	5	503.389	0	1	0
										CKSK-67	5	330.186	0	0	0
										CLUN-12	5	374.206	0	0	0
										CLUN-20	5	502.812	0	1	0
										CLUN-23	5	2930.26	0	1	0
										CLUN-31	5	1085.94	0	1	0
										CLUN-40	5	410.289	0	0	0
										CMIA-06	5	361.881	0	0	0
										CMIA-12	5	233.486	0	0	0
										CMIA-24	5	266.898	0	0	0
										CMIO-09	5	333.348	0	0	0
										CMIO-32	5	494.611	0	1	0
										369			289	327	288
											HAT >=40	HAT <40	Total	Fraction
										Spike >450	288	39	327	0.88
										Spike =<450	1	41	42	0.97
										Total	289	80	369	0.78
										Fraction	0.99	0.51
